# Supplementary material for: Site-specific HPV18 integration facilitates cervical carcinogenesis through metabolic reprogramming-induced dysfunction of the SpHK1/S1P/S1PR1 pathway
Source: Cell Death Dis. 2026 Jan 9;17(1):24. doi: 10.1038/s41419-025-08195-7 (PMC12789681; doi:10.1038/s41419-025-08195-7)
Supplement: Supplementary file 1 — Supplementary Tables 1–21 [file 41419_2025_8195_MOESM1_ESM.xlsx]

## Sheet: Supplementary Table 1
1.primers for qPRC
primers	forward primer sequences	reverse primer sequences
HPV18E6	CCAGAAACCGTTGAATCCAG	GTTGGAGTCGTTCCTGTCGT
HPV18E7	TGAAATTCCGGTTGACCTTC	TCGGGCTGGTAAATGTTGAT
ACTB	GTCTGCCTTGGTAGTGGATAATG	TCGAGGACGCCCTATCATGG
S100A8	ATGCCGTCTACAGGGATGAC	ACTGAGGACACTCGGTCTCTA
S100A9	CGGCTTTGACAGAGTGCAAG	GCCCCAGCTTCACAGAGTAT
IL17A	TCCCACGAAATCCAGGATGC	GGATGTTCAGGTTGACCATCAC
IL17RA	GCTTCACCCTGTGGAACGAAT	TATGTGGTGCATGTGCTCAAA
IL17RC	CTGCCCTTGTGCAGTTTGG	CAGATTCGTACCTCACTCCCTA
C3	GGGGAGTCCCATGTACTCTATC	GGAAGTCGTGGACAGTAACAG
LCP1	GATCAGTGTCCGATGAGGAAATG	CCAGATCACCTGTAGCCATCA
ASS1	TCCGTGGTTCTGGCCTACA	GGCTTCCTCGAAGTCTTCCTT
SAA1	TGGCGTTCGTTTTTCAAGGAG	CATTATGTCCCAATAGGCTCTGC
CREB5	CCCTGCCCAACCCTACAATG	GGACCTTGCATCCCCATGAT
SEMA5A	TACGTGCGAGTCCTGATCGT	TCTTCTCAATAGTCCGGCTGA
LCN2	CCACCTCAGACCTGATCCCA	CCCCTGGAATTGGTTGTCCTG
HMGCS1	GATGTGGGAATTGTTGCCCTT	ATTGTCTCTGTTCCAACTTCCAG
IFIT3	TCAGAAGTCTAGTCACTTGGGG	ACACCTTCGCCCTTTCATTTC
IFIT2	AAGCACCTCAAAGGGCAAAAC	TCGGCCCATGTGATAGTAGAC
SLIT2	GCGAAGCTATACAGGCTTGAT	TGCAGTCGAAAAGTCCTAAGTTT
FAT2	TTGTGCGACCTGTGAGAAGC	TGGCATTGTAATGGGAGTGTG
PTPRG	TGGAACCGTGTTGGTGGATTT	CAACGTAGCCTTCTGTCAACG
HPGD	ACCAGAGCCTAGCAATAGCAA	AGAGTGTCCACAATAGCATCAAC
CFI	GGTGAGGTGGACTGCATTACA	CCTCCCACAATTCGTTTCCTTC
KLK5	AGAGCATGTTCTCGCCAACAA	TGGGTGTGCATATCGCAGTC
KLHDC7B	GCACCATGCACAACTACCTGT	ATTCGCCACCGATGGCATAG
TRIB3	AAGCGGTTGGAGTTGGATGAC	CACGATCTGGAGCAGTAGGTG
WARS	AGCACCTACCAGTAATCATGGC	TCCAAACCGAACAATGAGCTT
HERPUD1	ATGGAGTCCGAGACCGAAC	TTGGTGATCCAACAACAGCTT
SQSTM1	GCACCCCAATGTGATCTGC	CGCTACACAAGTCGTAGTCTGG
GPNMB	AAGATTGCCACTTGATGCCG	TCCCTCATGTAAGCAGAAGGTC
HSPA5	CATCACGCCGTCCTATGTCG	CGTCAAAGACCGTGTTCTCG
CDKN2B	CCCTGCCACCCTTACCAGA	CAGATACCTCGCAATGTCACG
PLAT	CTGCTGTCTTGCTTCTCCG	GAAATTCGAGGCATCTGATTCCT
KRT13	GACCGCCACCATTGAAAACAA	TCCAGGTCAGTCTTAGACAGAG
RRM2	CACGGAGCCGAAAACTAAAGC	TCTGCCTTCTTATACATCTGCCA
KRT14	TGAGCCGCATTCTGAACGAG	GATGACTGCGATCCAGAGGA
MCM6	GAGGAACTGATTCGTCCTGAGA	CAAGGCCCGACACAGGTAAG
UHRF1	GCCATACCCTCTTCGACTACG	GCCCCAATTCCGTCTCATCC
NCAPD3	TGGTGTCCGCTGGATCTTAGA	AGCAAAGGGTAAAAGGCTTTCA
CDCA7	GGGTGGCGATGAAGTTTCCA	GGGGATGTCTTCCACGGAAC
PIK3R3	TACAATACGGTGTGGAGTATGGA	TCATTGGCTTAGGTGGCTTTG
CPT1A	TCCAGTTGGCTTATCGTGGTG	TCCAGAGTCCGATTGATTTTTGC
PLIN2	ATGGCATCCGTTGCAGTTGAT	GGACATGAGGTCATACGTGGAG
STK10	ATCCTGCGCCTGTCTACCTT	GCCTTGTAAACCTTGCCGAA
TRPV1	CTGCCCGACCATCACAGTC	CTGCGATCATAGAGCCTGAGG
G6PD	CGAGGCCGTCACCAAGAAC	GTAGTGGTCGATGCGGTAGA
CDH5	TTGGAACCAGATGCACATTGAT	TCTTGCGACTCACGCTTGAC
LFNG	CTGCACCATCGGCTACATCG	GGCGTTCCGCTTGTTTTCAA
PSAT1	TGCCGCACTCAGTGTTGTTAG	GCAATTCCCGCACAAGATTCT
KRT6A	AATCGATCCCACCATCCAGC	CTCCAGGTTCTGCCTCACAG
HMCN2	AAAAAGCTTCATGCGCCCCAG	CTGCAGCACCTGGACCACCAG
TRIB3	AAGCGGTTGGAGTTGGATGAC	CACGATCTGGAGCAGTAGGTG
STC2	GGGTGTGGCGTGTTTGAATG	TTTCCAGCGTTGTGCAGAAAA
SPRR1B	TCCCCTATCCCATTCTGCGT	GCAGCTGAAACTAGCTCTGG
ADAM8	GAGGGTGAGCTACGTCCTTG	CAGCCGTATAGGTCTCTGTGT
FGFBP1	CTTCACAGCAAAGTGGTCTCA	GACACAGGAAAATTCATGGTCCA
SLC22A20	TCTATAACCGCAGTGTTTTCCC	AACCGGAAGACGCAATAGGC
GNAO1	GGAGCAAGGCGATTGAGAAAA	GGCTTGTACTGTTTCACGTCT
DLX2	ATGCACTCGACCCAGATCG	GGCTTGGTACTGGTAGGAACC
SLC34A3	CAAAGTGGCCGGAGACATCTT	AGCACGCCAATGACCAGTC
SLC16A8	GTCCAGCATCCTCGTGACC	CGTGGCAAAGGAAGCTAGG
L1CAM	TGTCATCACGGAACAGTCTCC	CTGGCAAAGCAGCGGTAGAT
PI3	CACGGGAGTTCCTGTTAAAGG	TCTTTCAAGCAGCGGTTAGGG
SCGB1A1	GCTTTGCAGACATCATTCAAGGCC	CTAAGCACACAGTGGGCTCTTTG
THBD	ACCTTCCTCAATGCCAGTCAG	CGTCGCCGTTCAGTAGCAA
AKR1C2	GACAGGCATGAAGTGACCATC	GAAGAAACATTTGCTAACCAGG
FST	ACGTGTGAGAACGTGGACTG	CACATTCATTGCGGTAGGTTTTC
SERPINB7	AAATGCAGAGTTTTGCTTCAACC	GAAGAGTTTCCATATCCTGAGGC
MMP13	ACTGAGAGGCTCCGAGAAATG	GAACCCCGCATCTTGGCTT
SIRPA	GGCCTCAACCGTTACAGAGAA	GTTCCGTTCATTAGATCCAGTGT
INHBA	CCTCCCAAAGGATGTACCCAA	CTCTATCTCCACATACCCGTTCT
SERPINA1	ATGCTGCCCAGAAGACAGATA	CTGAAGGCGAACTCAGCCA
IL8	CTTCTTCCATTCCCACTTCTA	TCCTAACGCTTCGCTTTTCTTAT
OR2I1P	GACATGCACCTGGGAAGTGA	ATAGTGGAAGAGGGGGAGCC
ALDH1A2	TTGCAGGGCGTCATCAAAAC	ACACTCCAATGGGTTCATGTC
CEACAM6	TCAATGGGACGTTCCAGCAAT	CACTCCAATCGTGATGCCGA
FOSB	GCTGCAAGATCCCCTACGAAG	ACGAAGAAGTGTACGAAGGGTT
FZD10	AGCCATCCAGTTGCACGAG	GAGTCGGGCCACTTGAAGTT
YBX2	GCTGGCAATCCAAGTCCTG	TCAAATTCCACAGTCTCCCCAT
ALPP	ACCTTCATAGCGCACGTCAT	TACAAGAAAGTTGGGCAGGGAG
EGR1	GGTCAGTGGCCTAGTGAGC	GTGCCGCTGAGTAAATGGGA
COLCA1	ATATGGAGACCAGTGCAGCG	CTTCTCCTAGGGTCGGGTCA
TNFRSF25	CTTCCTTGGGAAGTGTGGCAG	TCCCCCTGATGCTCTCTGTAA

## Sheet: Supplementary Table 2
2.TAD signal variance of chromosomes
chr	HaCaT	HPV-KI	HeLaS3
chr1	0.228313	0.270879	0.307095
chr10	0.232987	0.272678	0.310232
chr11	0.216538	0.259803	0.29546
chr12	0.244708	0.294236	0.33014
chr13	0.194311	0.232385	0.25333
chr14	0.222864	0.267922	0.308985
chr15	0.254934	0.283714	0.31719
chr16	0.29567	0.330268	0.354023
chr17	0.258909	0.281821	0.309357
chr18	0.216963	0.26963	0.293943
chr19	0.201952	0.249069	0.247497
chr2	0.225429	0.266911	0.32018
chr20	0.24144	0.289775	0.320744
chr21	0.214607	0.271258	0.304709
chr22	0.276344	0.312831	0.312795
chr3	0.218672	0.263209	0.294353
chr4	0.212806	0.261355	0.27655
chr5	0.216064	0.263771	0.306177
chr6	0.232371	0.277529	0.331685
chr7	0.240062	0.287858	0.312756
chr8	0.231117	0.269871	0.28764
chr9	0.204236	0.250444	0.277873
chrX	0.180861	0.221212	0.227959

## Sheet: Supplementary Table 3
cancer related gene list
TP53
KRAS
PIK3CA
BRAF
KMT2D
APC
ARID1A
LRP1B
CSMD3
KMT2C
PTEN
CTNNB1
CDKN2A
NRAS
IDH1
EGFR
NF1
RB1
FAT1
NOTCH1
ATM
SMAD4
FAT4
FBXW7
CREBBP
ARID2
KDM6A
SMARCA4
FAT3
ERBB2
PBRM1
SETD2
ATRX
KEAP1
PIK3R1
CDH1
VHL
NFE2L2
FOXA1
SF3B1
EP300
SPOP
ERBB3
AR
ZFHX3
CDH10
MAP3K1
NBEA
GATA3
DDX3X
HRAS
TRRAP
FGFR3
BAP1
TSC2
STK11
CASP8
GRIN2A
BCOR
NOTCH2
BRCA2
RBM10
AKT1
BCL2
ESR1
STAG2
PIM1
RNF43
ARHGAP35
PTPRB
ERBB4
BIRC6
HLA-A
CDK12
PTCH1
CTCF
AXIN1
TCF7L2
PREX2
CYLD
NSD1
ARID1B
SPEN
KIT
DNMT3A
NCOR1
MTOR
FAM135B
MAP2K4
MUC6
RGS7
KMT2A
MYD88
PPP2R1A
CTNNA2
PTPN11
CIC
PTPRD
CTNND2
FGFR2
TBX3
CHD4
MYC
GNAS
PABPC1
RHOA
BTG1
AMER1
RGPD3
MYH9
MAP2K1
EZH2
SOX9
TENT5C
MED12
USP6
CARD11
ACVR2A
RUNX1
BRCA1
ELF3
MGA
DCC
TGFBR2
MYH11
TSC1
H3-3A
AKAP9
IDH2
ALK
CDKN1A
KDR
U2AF1
ZMYM3
ERCC2
PPP6C
ZEB1
ASXL1
CDH11
POLQ
FGFR1
GNAQ
TNFRSF14
MECOM
PRKCB
RANBP2
DICER1
RAC1
CUX1
NF2
RET
SGK1
NCOR2
KDM5C
ROBO2
CDKN1B
MEN1
CCND1
PCBP1
MET
MAX
GTF2I
SOCS1
GNA11
ID3
CBFB
PRDM1
P2RY8
B2M
TBL1XR1
BTG2
IRF4
BCLAF1
TET2
FLT3
MYCN
HLA-B
GRM3
FOXO1
SMO
MEF2B
STAT3
CHD2
EIF1AX
CD79B
NFKBIE
PDGFRA
RASA1
POT1
TMSB4X
FN1
H3C2
EBF1
USP9X
PTPRC
FBLN2
RXRA
RNF213
LZTR1
NIPBL
FUBP1
CADM2
BCL9L
ZNF521
KLF5
ACVR1
BCL9
IKZF1
EPHA7
MB21D2
LATS1
SMAD2
STAT6
BCR
CCND3
RPS6KA3
XPO1
ASXL2
RUNX1T1
PPM1D
TET1
PARP4
FBXO11
JAK1
CMTR2
CUL3
ZNF750
NFKB2
CRNKL1
BCL6
BCL2L12
MAPK1
TAF1L
CBL
SMAD3
BRD7
BCL7A
NFKBIA
PTPRT
SLC34A2
KNL1
SP140
PRKD2
ATF7IP
TGIF1
FLT4
ZFP36L1
GNA13
DROSHA
AFDN
IL6ST
JAK2
LATS2
AJUBA
PMS2
EPHA3
SETD1B
CNTRL
FOXA2
UBR5
ARHGAP5
CNOT9
TOP 1.00
POU2F2
BTK
SDHA
DAXX
INPPL1
DCAF12L2
MSN
ABL2
PIK3CB
ANK1
SETDB1
SOX17
ZNF626
SETBP1
RHPN2
ZNF429
CSF3R
KLF4
PTPRK
HNF1A
FAM174B
TCF12
GATA2
IKZF3
PTPN14
SRSF2
RPL10
MAML2
ZBTB20
KAT6B
ELN
NCOA2
SIRPA
NSD2
ETV6
COL1A1
CACNA1D
PTPRU
ROS1
PRKAR1A
ZNF208
KMT2B
ARHGEF10
TFAP4
CDK4
SMURF2
TRIP11
CD209
PHF6
TNC
SOS 1
TRIM49C
ZNF721
SAMHD1
DTX1
IL7R
ULK1
ZNF93
CNOT3
MED23
BMPR1A
RRAGC
PSIP1
NIN
NUMA1
MUC20
LIFR
HCAR3
TNFAIP3
PLCG1
KNSTRN
COL6A3
DCSTAMP
ZNF680
FMN2
SUZ12
SMARCB1
HDAC4
QKI
CYP2C8
USP8
CLTCL1
NTRK1
BCORL1
POLD1
EPAS1
TP63
PRDM16
SMC1A
DGCR8
CASZ1
WT1
CHEK2
MAP2K7
CXCR4
EFTUD2
ETV1
ZNF814
FOXL2
LDB1
ARAF
ATR
EPHA2
DHX9
RPL5
SOHLH2
KLF6
IKBKB
PER3
CLTC
FAS
CCND2
IRF1
KAT6A
RPS3A
BMP6
FANCD2
DUSP16
PLAG1
EIF4A2
NUP214
NTRK3
ABL1
ING1
DIS3
PTPN13
CIITA
BCL10
AKT3
HOXC13
USP13
KLHL6
CD58
JUN
HSPG2
TCF4
FCGBP
EGR2
RBM39
CDKN2C
BIRC3
CPEB3
WNK2
AXIN2
TERT
KDM3B
PRKCD
ZBTB16
PTMA
NKX2-1
BCL11B
PCMTD1
IRAK1
ZXDB
MYEOV
LYN
NXF1
CLIP1
RRAS2
FLCN
ERCC3
NRG1
FGFR4
CAMTA1
GNAI2
CDC73
PPP3CA
ZNF90
RAF1
FBN2
ATP1A1
TGFBR1
ACSL6
ETNK1
TLL1
PRDM2
ACSM3
CREM
HNRNPA2B1
BLM
PAX5
SUSD2
ARHGEF10L
FGD1
GPC5
CBLB
KMT5A
TOP2A
CEBPA
SDCBP
NUTM1
RRN3
EIF3E
DDB2
MDM2
ITGAV
PDGFRB
CYSLTR2
CSF1R
TAL1
RAD21
ANKRD11
KIF5B
ELF4
HIP1
PSPC1
ZNF395
GPAA1
ACSL3
FH
SMARCA1
UBXN11
DSP
NFATC2
MYO5A
RELA
ZBTB7B
PTPN6
LSM14A
SNX29
NT5C3A
FOXP1
SLC35E2A
SIX1
NCAPH
NRK
RIPK1
BARD1
FAT2
CCNE1
ELL
MAP3K13
ZCRB1
ACKR3
RASA2
STAT5B
CSPG4
U2AF2
NSD3
PER1
HSP90AA1
RAP1GDS1
RBM38
TRIM33
ARNT
MDM4
RBM15
MPL
MLLT3
CDX2
CD274
RNF6
BAZ1A
TFRC
TRAF3
PDCD1LG2
EWSR1
RBFOX1
LTB
ZNF799
ZNF780A
JAK3
GMPS
TSHR
ACVR1B
ZNRF3
TCL1A
ABCC4
ALPK1
NPRL2
RPL22
ZNF331
CCDC6
BRD4
FCRL4
NVL
MSI2
ZRSR2
LPA
TRPM8
TRAF7
PEG3
FANCF
CRTC1
USP7
ATG7
MDGA2
COL6A6
FCGR2B
PDE4DIP
PTPN3
HLA-C
ZBTB48
COL2A1
NUTM2D
SMARCA2
SRGAP3
SIN3A
ARHGEF12
DOT1L
MARK2
FHIT
ZMYM2
MLLT6
BCL11A
SALL4
GLI1
CCR7
MLLT1
ALDH2
LEF1
PML
RSPO2
FGD5
FANCC
CANT1
ETV5
PWWP2A
ETV4
POLE
LRIG3
PCM1
MAF
TAL2
SH2B3
TRIM24
FOXO3
TFEB
TPR
DDR2
S100A7
SUFU
HSP90AB1
UBE2A
EPS15
STIL
CHRDL1
IRS4
WAS
SOX21
NFIB
TEC
PICALM
SMARCD1
AFF1
MACC1
ESRRA
MIB2
PTK6
TAF15
ZNF274
RECQL4
DDX6
KDSR
TFG
REST

## Sheet: Supplementary Table 4
4.KEGG pathways enrichment for HPV-KI/HaCaT
ID	Description	setSize	enrichmentScore	NES	pvalue	p.adjust	qvalues	rank	leading_edge	core_enrichment
hsa04657	IL-17 signaling pathway	85	0.636682	2.0025	4.98237e-07	0.00017538	0.00017538	2188	tags=31%, list=12%, signal=27%	S100A7/CXCL3/CXCL1/S100A9/S100A8/S100A7A/IL17C/MUC5AC/TNF/CCL17/CXCL8/LCN2/CXCL5/CSF2/CXCL6/JUND/CXCL2/JUN/PTGS2/CCL20/MUC5B/IL1B/IL5/TNFAIP3/DEFB4B/IL17B
hsa04064	NF-kappa B signaling pathway	94	0.492344	1.57879	0.00188632	0.26437	0.26437	3065	tags=33%, list=16%, signal=28%	CXCL3/CXCL1/TNFSF14/LTB/VCAM1/IL1R1/TICAM2/ZAP70/TNF/CXCL8/TRAF1/BCL2A1/BIRC3/GADD45A/CXCL2/LTA/GADD45B/PTGS2/RELB/NFKB2/TNFRSF13C/IL1B/TNFAIP3/CCL19/CCL21/LY96/PRKCQ/TLR4/PLAU/NFKBIA/CFLAR
hsa03010	Ribosome	127	-0.442449	-1.5371	0.00225315	0.26437	0.26437	7612	tags=62%, list=40%, signal=37%	RPL22/RPL41/MRPL10/RPL35/RPL36AL/MRPS12/RPL34/MRPL11/MRPS18A/RPL23A/MRPL4/MRPL27/RPS13/MRPS7/RPL19/RPS8/MRPL28/RPS27A/RPS11/RPS21/RPL27A/RPS28/MRPS18C/RPL30/RPL3L/RPL17/MRPS15/RPL36/RPL5/RPL7/RPS25/RPL4/RPS15A/RPS10/RPL15/MRPL13/RPL8/UBA52/MRPL18/RPL24/RPS29/MRPL20/MRPS2/MRPS17/RPS4X/RPL35A/RPL18A/MRPL15/RPSA/MRPL3/RPS5/RPL38/MRPL19/MRPS10/RPL27/MRPS11/RPLP0/RPL36A/MRPL22/RPL14/RPL11/MRPL21/RPL32…
hsa00524	Neomycin, kanamycin and gentamicin biosynthesis	4	0.92913	1.52636	0.0053058	0.466911	0.466911	420	tags=50%, list=2%, signal=49%	HKDC1/HK3
hsa04360	Axon guidance	170	-0.379054	-1.3587	0.0134372	0.785428	0.785428	955	tags=11%, list=5%, signal=10%	BUB1B-PAK6/ROBO1/BMP7/EFNB3/EPHB1/SLIT2/ABLIM3/NTN1/L1CAM/EPHA5/PLXNA4/FES/DCC/TRPC4/ROBO2/WNT5B/SEMA3E/EPHA6
hsa05134	Legionellosis	55	0.510581	1.52053	0.0189232	0.785428	0.785428	3275	tags=27%, list=17%, signal=23%	CXCL3/CXCL1/TNF/C3/CXCL8/TLR2/ITGAM/CXCL2/ITGB2/NFKB2/IL1B/CR1L/TLR4/NFKBIA/HSPA1L
hsa05146	Amoebiasis	87	0.443261	1.39925	0.0259132	0.785428	0.785428	2389	tags=26%, list=13%, signal=23%	CXCL3/IL1R2/CXCL1/IL1R1/TNF/CXCL8/MUC2/TLR2/CSF2/ITGAM/PLCB4/CXCL2/ITGB2/TGFB2/COL4A4/LAMC2/C9/LAMA4/IL1B/C8G/LAMC3/SERPINB9/CTSG
hsa00640	Propanoate metabolism	31	-0.557281	-1.52446	0.0312238	0.785428	0.785428	422	tags=16%, list=2%, signal=16%	SUCLG1/ACACB/ABAT/ACSS3/ACSS1
hsa03013	Nucleocytoplasmic transport	102	-0.405754	-1.37027	0.0355773	0.785428	0.785428	7667	tags=60%, list=41%, signal=36%	IPO7/UPF3A/KPNB1/NUP88/NUP85/SNUPN/IPO9/NXF1/NUP54/SEC13/THOC5/SEH1L/GLE1/RAE1/ACIN1/IPO13/NXT2/IPO11/NUP50/IPO8/NUP155/ALYREF/NUP35/SUMO3/XPO4/NUP93/PYM1/EIF4A3/SUMO4/NUP188/TNPO3/NUP98/NUP62/SUMO2/SRRM1/POM121/SUMO1/NUP214/RAN/THOC7/DDX19A/SAP18/IPO4/XPO7/NUP133/KPNA3/POM121C/IPO5/XPO1/KPNA6/NUP210/RANBP2/NUP37/CSE1L/NDC1/KPNA2/NUP210L/MAGOH/AAAS/EEF1A2/DDX39B
hsa03040	Spliceosome	132	-0.375869	-1.31436	0.0377739	0.785428	0.785428	6857	tags=48%, list=36%, signal=31%	ACIN1/CTNNBL1/WBP11/SYF2/PRPF4/CDC40/HNRNPA3/PRPF38A/SF3A2/PRPF31/HSPA1B/RBMX/ALYREF/SNRPD2/LSM7/PHF5A/HNRNPU/HNRNPM/U2AF2/LSM5/EIF4A3/TRA2B/SF3B5/SRSF2/ZMAT2/BCAS2/SNRNP40/SF3B4/SNRPE/HSPA8/SNRPA/SNRNP27/SNRPD3/HNRNPC/SNU13/RNU6-2/HSPA1A/PQBP1/PRPF8/LSM2/SNRPC/AQR/PRPF40B/SF3A1/SF3A3/SRSF8/SNRPF/HNRNPK/PPIL1/PPIH/SNRPG/MAGOH/PCBP1/LSM3/PRPF19/RBM22/SNRNP200/HSPA2/HNRNPA1/USP39/TXNL4A/HSPA6/RNU5F…
hsa05218	Melanoma	64	0.464357	1.40719	0.042333	0.785428	0.785428	1486	tags=17%, list=8%, signal=16%	FGF7/FGF1/FGF21/FGF3/FGF23/PDGFRB/GADD45A/FGF18/FGF5/PDGFB/GADD45B
hsa00591	Linoleic acid metabolism	21	0.618427	1.53498	0.0424539	0.785428	0.785428	3948	tags=57%, list=21%, signal=45%	PLA2G4C/PLA2G2F/PLA2G5/PLA2G2A/CYP2E1/CYP2C8/PLA2G10/PLA2G2D/CYP2J2/PLA2G4A/PLA2G6/CYP3A4
hsa04670	Leukocyte transendothelial migration	100	0.418034	1.35712	0.0456909	0.785428	0.785428	3762	tags=29%, list=20%, signal=23%	MYLPF/VCAM1/CLDN19/RHOH/VAV1/CLDN16/JAM2/CTNNA3/CLDN18/ITGAM/CLDN24/CLDN11/MYL2/CDH5/CLDN14/ITGB2/CLDN17/CLDN6/THY1/CLDN1/MYL5/CLDN5/TXK/ACTG1/MMP2/CTNND1/VCL/F11R/MAPK11
hsa00630	Glyoxylate and dicarboxylate metabolism	26	-0.571624	-1.48467	0.0472809	0.785428	0.785428	76	tags=27%, list=0%, signal=27%	MDH1/MCEE/ACO1/SHMT1/CAT/AGXT/ACSS1
hsa04979	Cholesterol metabolism	45	-0.482713	-1.39599	0.0482998	0.785428	0.785428	792	tags=27%, list=4%, signal=26%	LDLRAP1/ABCG8/PLTP/SORT1/ANGPTL3/APOC1/APOE/APOC3/SOAT2/APOH/APOA2/APOB
hsa05144	Malaria	37	0.511695	1.42995	0.0491228	0.785428	0.785428	4131	tags=51%, list=22%, signal=40%	THBS2/VCAM1/TNF/CXCL8/TLR2/KLRC4-KLRK1/SELP/ITGB2/TGFB2/IL1B/HBA1/CR1L/SDC2/TLR4/THBS3/CD40/TGFB3/THBS1/CSF3
hsa01100	Metabolic pathways	1330	-0.256178	-1.07411	0.0525545	0.785428	0.785428	3131	tags=16%, list=17%, signal=15%	GSTK1/MRI1/IVD/AOC3/RRM2B/GPHN/ATP6V1G2/ENO1/SRD5A3/SGPP2/DHRS4/DOLK/RDH5/HADHB/GCLM/ST3GAL2/RBKS/LBR/GALM/NME1/ACADSB/TYMS/GPI/PTDSS1/FUT1/IMPA2/EPHX2/CA3/UAP1L1/PIK3C3/KDSR/PDE6B/COX15/MAT2A/FH/NME4/ALAD/KHK/PLCE1/ACYP2/LIPT1/PPT1/ACAA2/GPAT3/OXCT1/GATM/B4GAT1/PTGES/AKR1B10/PIGN/EXTL2/LCLAT1/SUCLG1/AOX1/MAN2A2/ADI1/CNDP2/ACP5/UGT8/FGGY/SPTLC3/UXS1/PANK1/PLCD4/GCNT1/PNPO/PLCD3/PCBD2/ACMSD/ALDH2/…
hsa04916	Melanogenesis	91	-0.399795	-1.32531	0.052873	0.785428	0.785428	1565	tags=12%, list=8%, signal=11%	ADCY1/PRKCG/TCF7L1/PLCB2/GNAO1/CREB3L3/CALML5/LEF1/WNT11/WNT5B/EDNRB
hsa04668	TNF signaling pathway	108	0.399311	1.30894	0.0556492	0.785428	0.785428	1974	tags=18%, list=10%, signal=16%	CREB5/CXCL3/CXCL1/VCAM1/TNF/TRAF1/CXCL5/BIRC3/CSF2/CXCL6/TNFRSF1B/CXCL2/JUN/LTA/PTGS2/CCL20/IL18R1/IL1B/TNFAIP3
hsa00232	Caffeine metabolism	6	0.788211	1.42188	0.0586011	0.785428	0.785428	211	tags=17%, list=1%, signal=16%	CYP2A7
hsa00590	Arachidonic acid metabolism	50	0.468742	1.37616	0.0604491	0.785428	0.785428	2891	tags=32%, list=15%, signal=27%	PLA2G4C/PLA2G2F/PLA2G5/CYP4F2/PLA2G2A/PTGIS/CYP2E1/AKR1C3/CYP2C8/PTGS2/ALOXE3/PLA2G10/CYP4F8/PLA2G2D/CYP2J2/ALOX5
hsa04061	Viral protein interaction with cytokine and cytokine receptor	64	0.443409	1.34371	0.0614334	0.785428	0.785428	2852	tags=38%, list=15%, signal=32%	CXCL3/CXCL1/TNFSF14/CCL3/TNF/CCL17/CXCL8/IL2RB/CXCL5/CXCL6/TNFRSF1B/CXCL2/LTA/CCL20/IL18R1/IL24/CCL19/CCL21/CCR1/CCR3/IL18RAP/TNFRSF10C/XCL2/IL37
hsa04550	Signaling pathways regulating pluripotency of stem cells	130	-0.36847	-1.28683	0.0633231	0.785428	0.785428	3824	tags=27%, list=20%, signal=22%	WNT10A/PCGF5/FZD6/ID4/PIK3R1/FZD1/SMAD4/FGFR2/SMAD2/JAK3/OTX1/BMPR1B/FZD3/NODAL/IGF1/MEIS1/WNT7B/FGFR4/LIFR/PIK3R3/WNT6/FGF2/HOXA1/FGFR3/LEFTY1/ONECUT1/HESX1/BMP4/SMAD9/LHX5/WNT11/WNT5B/FGFR1/AXIN2/INHBB
hsa00532	Glycosaminoglycan biosynthesis - chondroitin sulfate / dermatan sulfate	21	-0.577446	-1.45616	0.0672646	0.785428	0.785428	553	tags=24%, list=3%, signal=23%	CSGALNACT1/UST/XYLT1/DSEL/CHSY3
hsa00310	Lysine degradation	60	-0.429207	-1.32688	0.0712589	0.785428	0.785428	2440	tags=13%, list=13%, signal=12%	ALDH2/HYKK/PIPOX/PRDM16/AASS/PRDM6/BBOX1/PRDM7
hsa04725	Cholinergic synapse	98	-0.377928	-1.26718	0.0721154	0.785428	0.785428	2287	tags=24%, list=12%, signal=22%	CHRM5/CACNA1A/PIK3R3/ACHE/CHRM4/CHRM1/ADCY1/PRKCG/CACNA1D/CHRNB4/GNG7/KCNJ12/KCNJ6/KCNQ1/BCL2/CAMK4/PLCB2/CHRNA7/SLC5A7/GNG10/PIK3CG/GNAO1/CREB3L3/CHRM3
hsa04350	TGF-beta signaling pathway	88	-0.385809	-1.27608	0.0724638	0.785428	0.785428	1586	tags=15%, list=8%, signal=14%	PITX2/BMP5/LEFTY1/BMP4/BMP6/BMP7/SMAD9/HAMP/GDF5/FMOD/IGSF1/DCN/INHBB
hsa03260	Virion - Human immunodeficiency virus	2	-0.921314	-1.37046	0.0725806	0.785428	0.785428	1486	tags=100%, list=8%, signal=92%	CD4
hsa00515	Mannose type O-glycan biosynthesis	17	-0.607505	-1.44641	0.0737527	0.785428	0.785428	918	tags=24%, list=5%, signal=22%	B4GAT1/FUT9/POMGNT2/MGAT5B
hsa00603	Glycosphingolipid biosynthesis - globo and isoglobo series	15	-0.629027	-1.44349	0.0757238	0.785428	0.785428	918	tags=47%, list=5%, signal=44%	FUT2/ST3GAL2/FUT1/FUT9/A4GALT/B3GALT5/GBGT1
hsa03250	Viral life cycle - HIV-1	60	-0.428596	-1.32499	0.0760095	0.785428	0.785428	5413	tags=37%, list=29%, signal=26%	TNPO3/SUPT4H1/CCNT2/EP300/KAT2A/RAN/SMARCB1/VPS4A/PPIA/XPO1/NELFCD/ELL2/RANBP2/CREBBP/VPS4B/APOBEC3D/MAP1A/SAMHD1/APOBEC3H/BST2/CD4/MAP1B
hsa04370	VEGF signaling pathway	55	0.439597	1.30914	0.0780985	0.785428	0.785428	1495	tags=11%, list=8%, signal=10%	NFATC2/PPP3R2/PLA2G4C/SH2D2A/SHC2/PTGS2
hsa03050	Proteasome	43	-0.469094	-1.34876	0.0785714	0.785428	0.785428	6364	tags=70%, list=34%, signal=46%	PSMF1/PSMD1/PSME2/PSMA3/PSMD14/PSMA7/PSMC6/PSME1/PSMA6/PSMD9/PSMB1/PSMC3/PSMC1/PSMD12/PSMB7/PSMA1/PSMD11/PSMD3/ADRM1/PSMC4/PSMD8/PSMA4/PSMC5/PSMA5/PSMD6/PSMC2/POMP/PSME3/PSMB2/PSMA2
hsa04972	Pancreatic secretion	81	0.405371	1.27642	0.0785953	0.785428	0.785428	2867	tags=33%, list=15%, signal=28%	CPA3/CPB1/PLA2G2F/PLA2G5/ATP1A2/CELA2B/PLA2G2A/RYR2/ADCY4/ATP2A3/PLCB4/SLC26A3/CD38/ADCY5/TRPC1/PLA2G10/SCT/BST1/ADCY2/ATP1A3/PRSS1/CFTR/CPA2/PLA2G2D/ATP1B2/KCNMA1/CTRB2
hsa04071	Sphingolipid signaling pathway	110	-0.360995	-1.23511	0.0799031	0.785428	0.785428	2555	tags=14%, list=14%, signal=12%	SPTLC3/PTEN/CTSD/PIK3R3/GAB2/PPP2R2B/S1PR5/PRKCG/BCL2/NOS3/ASAH2/PLCB2/S1PR1/ADORA1/PPP2R2C
hsa04060	Cytokine-cytokine receptor interaction	206	0.343687	1.20373	0.0803279	0.785428	0.785428	2852	tags=29%, list=15%, signal=25%	EBI3/ACVRL1/IL13RA2/CXCL3/IL1R2/CXCL1/TNFSF14/LTB/IL32/IL1RL1/IL17C/IL1R1/CCL3/TNF/CCL17/LEP/CXCL8/AMHR2/IL2RB/TNFRSF6B/CXCL5/CSF2/IL36G/CXCL6/IL9R/TNFRSF1B/CXCL2/INHBA/LTA/TGFB2/BMP2/CCL20/TNFRSF13C/IL18R1/IL1B/IL31RA/INHBC/IL5/TNFRSF9/IL12RB1/INHBE/TSLP/CXCL17/IL24/CSF2RB/IL17B/CCL19/CCL21/CCR1/CCR3/FASLG/IL18RAP/IL21R/IL27/TNFRSF10C/TNFSF18/XCL2/IL12RB2/CNTF/IL37
hsa04660	T cell receptor signaling pathway	87	0.397925	1.25614	0.0836177	0.795499	0.795499	2951	tags=20%, list=16%, signal=17%	NFATC2/PPP3R2/CD247/PTPRC/ZAP70/TNF/VAV1/CSF2/JUN/FYN/IL5/NFKBIE/CD8A/PRKCQ/MAP3K8/NFKBIA/CBLB
hsa05133	Pertussis	65	0.425598	1.29411	0.0865874	0.797014	0.797014	3762	tags=28%, list=20%, signal=22%	TICAM2/TNF/C3/CXCL8/CXCL5/CXCL6/ITGAM/JUN/ITGB2/IL1B/CALML6/C4BPA/LY96/TLR4/C4BPB/IL1A/IRF8/MAPK11
hsa05110	Vibrio cholerae infection	49	-0.447804	-1.32044	0.0883055	0.797014	0.797014	4505	tags=33%, list=24%, signal=25%	PLCG2/KDELR3/KDELR2/SEC61A1/ARF1/ATP6V1E2/PRKACB/ATP6V1F/PRKACA/ATP6V0E1/ATP6V1G2/ATP6V1B1/ATP6V1G3/KCNQ1/ATP6V0E2/ATP6V0A4
hsa04380	Osteoclast differentiation	108	0.377115	1.23618	0.0927487	0.808552	0.808552	3391	tags=23%, list=18%, signal=19%	NFATC2/PPP3R2/LILRA4/OSCAR/ITGB3/IL1R1/TNF/SOCS1/LILRB5/JUND/JUN/FYN/TGFB2/RELB/NFKB2/IL1B/FCGR2A/LILRA3/TREM2/CTSK/NFKBIA/PPARG/CSF1R/FCGR1A/IL1A
hsa04216	Ferroptosis	38	-0.469229	-1.32009	0.0945626	0.808552	0.808552	3739	tags=37%, list=20%, signal=30%	TFRC/LPCAT3/ACSL5/PCBP2/MAP1LC3A/PCBP1/GCLM/FTH1/CP/ACSL1/STEAP3/SLC39A8/ACSL6/TF
hsa00592	alpha-Linolenic acid metabolism	19	0.569692	1.37621	0.096475	0.808552	0.808552	4155	tags=47%, list=22%, signal=37%	PLA2G4C/PLA2G2F/PLA2G5/PLA2G2A/PLA2G10/PLA2G2D/PLA2G4A/PLA2G6/FADS2
hsa04392	Hippo signaling pathway - multiple species	26	0.515945	1.3367	0.103571	0.847841	0.847841	6992	tags=65%, list=37%, signal=41%	CSNK1E/RASSF2/LATS2/WTIP/RASSF4/DCHS1/STK3/SAV1/WWC1/RASSF1/FRMD6/TEAD2/PAK1/AJUBA/FAT4/LATS1/RASSF6
hsa04022	cGMP-PKG signaling pathway	142	-0.332393	-1.17361	0.1067	0.851476	0.851476	1565	tags=13%, list=8%, signal=12%	ADCY1/ADRA2B/ADRA2C/ATP1A4/CACNA1D/MEF2C/MYLK2/NOS3/ADRA1B/NPR1/PLCB2/KCNJ8/PIK3CG/CREB3L3/CALML5/ADORA1/NFATC1/ATP2B3/EDNRB
hsa05206	MicroRNAs in cancer	223	0.333104	1.17811	0.108974	0.851476	0.851476	1976	tags=18%, list=10%, signal=17%	MIR29C/MIRLET7I/MIR23A/MIR27A/MIR16-2/ITGB3/MIR200B/MIR200C/SOCS1/MIR21/MIRLET7G/MIR30C2/PDGFRB/MIR215/MIR200A/MIR152/MIR29A/MIRLET7D/MIRLET7A1/EFNA2/MIR29B1/MIR330/WNT3A/MIR27B/MIRLET7F1/PDGFB/MIR194-1/MIR9-1/APC2/MIR29B2/TGFB2/MIR423/PTGS2/SOX4/MIR30E/PIM1/MIR331/TPM1/MIR106B/VIM/NOTCH4
hsa04310	Wnt signaling pathway	154	-0.327806	-1.16615	0.113065	0.851476	0.851476	2259	tags=18%, list=12%, signal=16%	WNT7B/SFRP5/NKD1/WNT6/PRICKLE1/PRICKLE4/DKK4/TLE2/SOST/RSPO2/PRKCG/CTNND2/DKK2/ROR2/VANGL2/TCF7L1/FRZB/PLCB2/APCDD1/PRICKLE2/DAAM2/LEF1/SFRP4/WNT11/WNT5B/NFATC1/AXIN2
hsa04740	Olfactory transduction	115	-0.342952	-1.18456	0.117359	0.851476	0.851476	1214	tags=23%, list=6%, signal=22%	OR13H1/OR1J1/OR1L8/OR1N1/OR2A4/OR2L13/OR2L2/OR4F21/OR2T8/GUCY2D/OR2W3/OR51Q1/OR13F1/OR5AU1/OR51I1/OR52W1/OR51B5/OR51I2/CALML5/OR52I2/OR1B1/OR51B2/OR52D1/OR51M1/OR51B4/OR51B6/PDE1C
hsa04261	Adrenergic signaling in cardiomyocytes	132	-0.331989	-1.16091	0.121891	0.851476	0.851476	1877	tags=16%, list=10%, signal=14%	TNNT2/TNNC1/PPP2R2B/ADCY1/ATP1A4/CACNA1D/CACNG7/KCNQ1/MYL4/BCL2/CACNB4/ADRA1B/AGT/PLCB2/PIK3CG/CREB3L3/CALML5/POPDC3/ATP2B3/PPP2R2C/CACNA2D1
hsa04921	Oxytocin signaling pathway	136	-0.328812	-1.15536	0.121951	0.851476	0.851476	1565	tags=14%, list=8%, signal=13%	ADCY1/PRKCG/CACNA1D/CACNG7/KCNJ12/KCNJ6/MEF2C/MYLK2/NOS3/CACNB4/CAMK4/NPR1/PLCB2/PIK3CG/GNAO1/CALML5/NFATC1/RYR1/CACNA2D1
hsa00470	D-Amino acid metabolism	4	0.802789	1.31881	0.125237	0.851476	0.851476	219	tags=25%, list=1%, signal=25%	DDO
hsa00340	Histidine metabolism	21	-0.52307	-1.31904	0.125561	0.851476	0.851476	2617	tags=38%, list=14%, signal=33%	CNDP2/ALDH2/HAL/AMDHD1/ASPA/MAOB/ALDH3B2/HDC
hsa04913	Ovarian steroidogenesis	42	0.442474	1.27208	0.126957	0.851476	0.851476	3611	tags=40%, list=19%, signal=33%	PLA2G4C/HSD3B2/CYP11A1/ADCY4/AKR1C3/PTGS2/ADCY5/LDLR/HSD17B2/ADCY2/HSD3B1/CYP2J2/ALOX5/HSD17B7/STAR/INSR/PLA2G4A
hsa00130	Ubiquinone and other terpenoid-quinone biosynthesis	10	-0.652828	-1.36236	0.128205	0.851476	0.851476	5945	tags=80%, list=32%, signal=55%	COQ5/GGCX/COQ2/NQO1/COQ7/COQ3/VKORC1/COQ6
hsa00051	Fructose and mannose metabolism	30	0.485267	1.28094	0.137432	0.890663	0.890663	434	tags=10%, list=2%, signal=10%	HKDC1/HK3/ALDOB
hsa04610	Complement and coagulation cascades	66	-0.383851	-1.20636	0.144608	0.890663	0.890663	2036	tags=23%, list=11%, signal=20%	F8/CLU/SERPINA5/PROC/CFHR1/CR1/F2RL2/KLKB1/A2M/SERPING1/CR2/CFI/FGB/FGG/CFHR3
hsa03264	Virion - Flavivirus	2	-0.872549	-1.29792	0.145161	0.890663	0.890663	1486	tags=100%, list=8%, signal=92%	CD209
hsa04650	Natural killer cell mediated cytotoxicity	90	0.372733	1.18618	0.147208	0.890663	0.890663	1742	tags=18%, list=9%, signal=16%	NFATC2/PPP3R2/CD247/ZAP70/TNF/CD48/VAV1/KLRC2/CSF2/KLRC4-KLRK1/FYN/ITGB2/SHC2/FCER1G/SHC3/GZMB
hsa04726	Serotonergic synapse	88	0.377789	1.19504	0.147959	0.890663	0.890663	2891	tags=24%, list=15%, signal=20%	SLC18A1/PLA2G4C/HTR1D/CYP4X1/HTR2C/GNG2/KCNJ3/CYP2C18/PLCB4/SLC6A4/CYP2C8/PTGS2/ADCY5/TRPC1/CYP2D7/CACNA1S/GABRB1/KCNJ5/DUSP1/CYP2J2/ALOX5
hsa04020	Calcium signaling pathway	202	-0.306072	-1.11896	0.149871	0.890663	0.890663	2497	tags=22%, list=13%, signal=20%	PLCD4/PLCD3/ATP2A1/GRIN1/CHRM5/SLC8A1/CASQ1/CACNA1A/FGFR4/PDGFC/PTAFR/ADORA2A/PTGER1/MYLK/EDNRA/FLT1/FGF2/TNNC1/CHRM1/ADCY1/NTRK2/PRKCG/FGFR3/CACNA1D/TRDN/MYLK2/FGF8/NOS3/TACR2/CAMK4/GRPR/ITPKA/ADRA1B/PLCB2/NTRK1/CHRNA7/CALML5/CASQ2/FGFR1/MCOLN3/CHRM3/PDE1C/ATP2B3/RYR1/EDNRB
hsa00910	Nitrogen metabolism	15	-0.58387	-1.33986	0.153675	0.890663	0.890663	1741	tags=27%, list=9%, signal=24%	CA3/CPS1/CA12/CA9
hsa04950	Maturity onset diabetes of the young	18	-0.534855	-1.29156	0.154348	0.890663	0.890663	2338	tags=44%, list=12%, signal=39%	MNX1/HNF4A/ONECUT1/PAX4/NR5A2/PDX1/BHLHA15/PKLR
hsa05150	Staphylococcus aureus infection	59	-0.390671	-1.2079	0.15814	0.897824	0.897824	2443	tags=32%, list=13%, signal=28%	HLA-DRB1/KRT10/PTAFR/HLA-DRB5/ICAM1/HLA-DMA/KRT15/FPR1/KRT20/HLA-DRA/HLA-DPA1/FPR3/KRT27/KRT34/HLA-DPB1/CFI/HLA-DMB/FGG/KRT32
hsa04973	Carbohydrate digestion and absorption	34	0.452298	1.23722	0.166078	0.919732	0.919732	2117	tags=24%, list=11%, signal=21%	HKDC1/SLC2A5/HK3/ATP1A2/SLC5A1/PLCB4/SLC2A2/ATP1A3
hsa04514	Cell adhesion molecules	122	0.347357	1.15703	0.167224	0.919732	0.919732	2829	tags=29%, list=15%, signal=25%	SIGLEC1/VCAM1/NRXN2/PTPRC/CLDN19/HLA-DOA/MADCAM1/IGSF11/CLDN16/NRCAM/JAM2/NTNG2/CLDN18/ITGAM/SELL/CLDN24/CLDN11/CDH5/SELP/CLDN14/ITGB2/PDCD1LG2/MPZ/HLA-F/CLDN17/CD22/CD34/CDH15/CLDN6/CD8A/NLGN4X/NTNG1/SDC2/CD80/ITGA9
hsa04928	Parathyroid hormone synthesis, secretion and action	96	-0.347577	-1.15777	0.171569	0.92911	0.92911	1726	tags=16%, list=9%, signal=14%	CYP24A1/SOST/SLC34A1/ADCY1/PRKCG/PDE4B/RXRG/BCL2/MEF2C/MAFB/PDE4A/PLCB2/CREB3L3/FGFR1/MMP16
hsa05340	Primary immunodeficiency	27	0.467826	1.21605	0.177858	0.942969	0.942969	2725	tags=30%, list=14%, signal=25%	RAG2/PTPRC/ZAP70/CD79A/TNFRSF13C/ADA/CD8A/RAG1
hsa04010	MAPK signaling pathway	267	0.308563	1.11282	0.182243	0.942969	0.942969	3895	tags=24%, list=21%, signal=19%	FGF7/FGF1/PPP3R2/FGF21/PLA2G4C/DUSP8/FGF3/IL1R1/TNF/CACNA1I/FGF23/PDGFRB/GADD45A/EFNA2/FGF18/JUND/PGF/PTPN7/FGF5/PDGFB/CACNG6/JUN/ERBB4/TGFB2/GADD45B/CACNA2D4/CACNG1/MAPK8IP2/RELB/DDIT3/AREG/NFKB2/IL1B/CACNA1S/FASLG/DUSP1/FLNC/MAP3K8/CACNA1G/NTF3/TGFA/PDGFD/ANGPT4/HSPA1L/CSF1R/DUSP16/CACNA1F/RASA2/IL1A/CACNG8/INSR/RASGRP3/EFNA1/NGF/BDNF/PLA2G4A/MAPK11/RPS6KA2/FGF22/RASGRF2/CACNB1/SOS2/TRAF2
hsa04974	Protein digestion and absorption	84	0.367067	1.15459	0.187394	0.942969	0.942969	2402	tags=29%, list=13%, signal=25%	CPA3/COL11A1/COL9A2/COL23A1/CPB1/ATP1A2/CELA2B/COL13A1/SLC8A2/SLC7A9/SLC16A10/COL28A1/SLC7A7/COL6A1/COL4A4/MEP1A/COL20A1/COL6A6/ATP1A3/COL6A3/PRSS1/COL6A2/CPA2/ELN
hsa04080	Neuroactive ligand-receptor interaction	230	0.313883	1.11555	0.187898	0.942969	0.942969	2389	tags=26%, list=13%, signal=23%	GABRA4/GRID1/DRD5/CHRM2/GABRR2/BRS3/RXFP1/AGTR1/GRIN2B/NMUR2/TRHR/HTR1D/F2RL3/GRIA4/GLRA3/HTR2C/PMCH/C3/LEP/P2RX7/GABRQ/GALR3/GPHA2/GRM7/P2RX1/CYSLTR1/NPVF/ADRA2A/P2RX2/SSTR2/OPRL1/P2RY4/DRD4/GLP2R/PYY/MLN/GAL/HRH3/GRIK5/NPB/GABBR1/CHRNA2/C3AR1/ADRB2/TAC4/SCT/GLRA2/GIPR/CHRNA9/GABRB1/GHRH/GRIA2/GRM1/KISS1/NPBWR2/PRSS1/PTGER3/AVPR1B/CNR1/CTSG
hsa04614	Renin-angiotensin system	19	0.512875	1.23896	0.191095	0.942969	0.942969	1073	tags=26%, list=6%, signal=25%	CPA3/AGTR1/ANPEP/ENPEP/ACE
hsa00510	N-Glycan biosynthesis	48	-0.404751	-1.19569	0.192037	0.942969	0.942969	5049	tags=46%, list=27%, signal=34%	DPM2/ALG12/MOGS/ALG5/DAD1/MGAT5/ALG3/ALG14/MAN1A2/MAN1A1/DOLPP1/STT3A/ALG10/DDOST/RPN2/SRD5A3/DOLK/MAN2A2/ST6GAL1/MGAT4A/MAN1C1/MGAT5B
hsa00400	Phenylalanine, tyrosine and tryptophan biosynthesis	5	0.736988	1.26681	0.19774	0.942969	0.942969	2596	tags=60%, list=14%, signal=52%	IL4I1/GOT1L1/PAH
hsa04068	FoxO signaling pathway	124	0.337621	1.12556	0.19797	0.942969	0.942969	4459	tags=25%, list=24%, signal=19%	CSNK1E/RAG2/FOXG1/SGK1/GADD45A/SGK2/TGFB2/GADD45B/AGAP2/SGK3/GRM1/FASLG/PCK1/RAG1/CDKN1A/FBXO32/PLK2/CDKN2B/CDKN2D/INSR/MAPK11/FOXO1/S1PR4/C8orf44-SGK3/SOS2/SMAD3/TGFB3/GABARAPL1/TGFBR1/SOD2/IRS2
hsa00790	Folate biosynthesis	22	-0.479004	-1.22841	0.198238	0.942969	0.942969	3816	tags=50%, list=20%, signal=40%	AKR1B1/GCH1/TPH1/SPR/GPHN/AKR1B10/PCBD2/MOCOS/ALPP/TH/MOCS1
hsa05164	Influenza A	138	-0.314365	-1.10458	0.203474	0.946901	0.946901	2629	tags=31%, list=14%, signal=27%	AKT3/AKT2/PIK3CD/HLA-DOB/EP300/CCND3/IFNAR1/EIF2AK2/HNRNPUL1/JAK2/STAT1/SLC25A5/XPO1/IFIH1/KPNA6/CDK4/HLA-DQB1/PIK3R1/OAS3/MYD88/CREBBP/KPNA2/PABPN1L/IRF9/TLR3/OAS1/HLA-DRB1/DDX58/PIK3R3/HLA-DRB5/CCL2/ICAM1/OAS2/HLA-DMA/PRSS3/HLA-DRA/CPSF4L/HLA-DPA1/NLRP3/HLA-DPB1/HLA-DMB/RSAD2/CCL5
hsa00450	Selenocompound metabolism	13	-0.568667	-1.26266	0.204444	0.946901	0.946901	1911	tags=38%, list=10%, signal=35%	SEPHS1/MARS2/SEPHS2/PAPSS2/SCLY
hsa04810	Regulation of actin cytoskeleton	206	0.315925	1.10649	0.209836	0.959251	0.959251	2000	tags=12%, list=11%, signal=11%	CHRM2/FGF7/MYLPF/FGF1/FGF21/ITGA11/ITGB3/FGF3/IQGAP2/FGF23/PDGFRB/VAV1/PFN4/RGCC/FGF18/ITGAM/FGF5/PDGFB/MYL2/APC2/ITGB2/C9/ARHGEF6/INSRR/C8G
hsa03265	Virion - Lyssavirus	1	-0.884073	-1.19201	0.212766	0.960175	0.960175	2187	tags=100%, list=12%, signal=88%
hsa03015	mRNA surveillance pathway	87	-0.340947	-1.12488	0.223558	0.971714	0.971714	7258	tags=51%, list=39%, signal=31%	SMG7/SSU72/TARDBP/GLE1/CPSF4/PPP2R1B/PPP1CA/PPP2CB/PAPOLG/PPP2R1A/ACIN1/NXT2/PPP2R5E/CPSF6/ETF1/ALYREF/CSTF2/PPP2CA/PAPOLA/PYM1/EIF4A3/MSI2/PABPC4/PPP2R5A/SRRM1/CSTF1/WDR82/CLP1/NUDT21/PABPC1/DDX19A/SAP18/PPP2R5D/PPP1CC/CPSF3/PPP1CB/WDR33/MAGOH/PABPN1L/PABPC3/PPP2R2B/CPSF4L/DDX39B/PPP2R2C
hsa05416	Viral myocarditis	49	-0.393974	-1.16171	0.22673	0.971714	0.971714	2443	tags=24%, list=13%, signal=21%	HLA-DRB1/DMD/HLA-DRB5/ICAM1/HLA-DMA/SGCA/LAMA1/HLA-DRA/HLA-DPA1/SGCB/HLA-DPB1/HLA-DMB
hsa00120	Primary bile acid biosynthesis	14	-0.531791	-1.19933	0.2287	0.971714	0.971714	1696	tags=29%, list=9%, signal=26%	ACOX2/CYP7B1/CYP39A1/CH25H
hsa00650	Butanoate metabolism	21	-0.476343	-1.20121	0.230942	0.971714	0.971714	1700	tags=33%, list=9%, signal=30%	BDH1/HADHA/OXCT1/HMGCS2/ALDH5A1/ABAT/OXCT2
hsa05235	PD-L1 expression and PD-1 checkpoint pathway in cancer	82	0.355306	1.11743	0.236486	0.971714	0.971714	1300	tags=9%, list=7%, signal=8%	NFATC2/PPP3R2/CD247/TICAM2/ZAP70/TLR2/JUN
hsa04146	Peroxisome	76	-0.34614	-1.11244	0.237164	0.971714	0.971714	3622	tags=24%, list=19%, signal=19%	ACSL5/IDH1/PEX13/PRDX1/GSTK1/DHRS4/SLC25A17/EPHX2/MPV17/CAT/ACSL1/CROT/NUDT7/PIPOX/ACOX2/CRAT/ACSL6/AGXT
hsa04390	Hippo signaling pathway	148	-0.310031	-1.09957	0.240196	0.971714	0.971714	2298	tags=13%, list=12%, signal=11%	TP73/WNT7B/NKD1/WNT6/PPP2R2B/PARD6A/BMP5/BMP4/TCF7L1/BMP6/BMP7/GDF5/LEF1/AMOT/WNT11/WNT5B/AXIN2/AFP/PPP2R2C
hsa04070	Phosphatidylinositol signaling system	90	-0.339019	-1.11937	0.240876	0.971714	0.971714	2959	tags=18%, list=16%, signal=15%	IMPA2/PIK3C3/PLCE1/PLCD4/PLCD3/PTEN/PIK3C2B/PIK3R3/PIK3C2G/PRKCG/IP6K3/ITPKA/PLCB2/CALML5/INPP5D/DGKB
hsa00280	Valine, leucine and isoleucine degradation	45	-0.400128	-1.15715	0.241546	0.971714	0.971714	3370	tags=29%, list=18%, signal=24%	ALDH3A2/MCEE/HADHA/IVD/HADHB/ACADSB/ACAA2/OXCT1/AOX1/ALDH2/HMGCS2/ABAT/OXCT2
hsa04662	B cell receptor signaling pathway	73	0.358981	1.11403	0.242928	0.971714	0.971714	3457	tags=26%, list=18%, signal=21%	NFATC2/PPP3R2/LILRA4/CD79B/BLK/CD79A/VAV1/LILRB5/JUN/NFKBIE/CD22/LILRA3/BANK1/PIK3AP1/NFKBIA/DAPP1/CD72/RASGRP3/CARD11
hsa03008	Ribosome biogenesis in eukaryotes	74	-0.349753	-1.11982	0.248175	0.973054	0.973054	6792	tags=68%, list=36%, signal=43%	GNL3L/GNL3/RCL1/UTP14C/RRP7A/SBDS/UTP15/BMS1/TCOF1/POP7/RPP25L/NXF1/WDR36/DKC1/CSNK2A1/RPP40/NOP58/NXT2/TBL3/LSG1/UTP6/WDR3/GNL2/WDR75/NHP2/FCF1/NVL/HEATR1/RAN/SNU13/WDR43/GAR1/CSNK2B/POP1/IMP3/NOB1/UTP14A/EMG1/NAT10/XPO1/MPHOSPH10/UTP4/POP5/EIF6/NOP10/RPP30/POP4/IMP4/RPP25/NOL6
hsa00620	Pyruvate metabolism	45	-0.398928	-1.15368	0.248792	0.973054	0.973054	2850	tags=20%, list=15%, signal=17%	FH/ACYP2/ALDH2/ACACB/ME2/ADH1B/ADH1A/PKLR/ACSS1
hsa04640	Hematopoietic cell lineage	72	-0.347889	-1.10161	0.261307	0.990125	0.990125	2472	tags=36%, list=13%, signal=31%	EPOR/CD44/IL7R/CD5/KITLG/HLA-DRB1/ITGA2B/HLA-DRB5/HLA-DMA/ITGA4/CR1/EPO/CD4/HLA-DRA/THPO/IL6R/HLA-DPA1/CD1A/CSF2RA/CSF3R/CR2/CD7/HLA-DPB1/CD1D/MME/HLA-DMB
hsa00830	Retinol metabolism	55	-0.369359	-1.11776	0.261501	0.990125	0.990125	2400	tags=29%, list=13%, signal=25%	AOX1/RETSAT/CYP27C1/RDH10/CYP26B1/BCO1/ADH1B/UGT1A8/UGT2B10/DHRS9/RDH16/LRAT/ADH1A/CYP26A1/CYP3A7/ALDH1A1
hsa05033	Nicotine addiction	23	0.461299	1.15741	0.261596	0.990125	0.990125	887	tags=22%, list=5%, signal=21%	GABRA4/GABRR2/GRIN2B/GRIA4/GABRQ
hsa04978	Mineral absorption	48	-0.378802	-1.11903	0.276347	1	1	2266	tags=33%, list=12%, signal=29%	SLC26A6/ATP1A1/VDR/ATP1B3/SLC46A1/FTH1/TRPV6/SLC8A1/ATP7B/SLC34A1/ATP1A4/HEPH/SLC26A9/CYBRD1/ATP2B3/TF
hsa04917	Prolactin signaling pathway	63	-0.35166	-1.10129	0.277512	1	1	2510	tags=21%, list=13%, signal=18%	CCND2/SOCS5/SRC/LHB/CISH/SOCS6/PIK3R3/SHC4/TNFRSF11A/STAT5A/ESR1/CYP17A1/TH
hsa00565	Ether lipid metabolism	38	0.395038	1.118	0.279793	1	1	2603	tags=18%, list=14%, signal=16%	PLA2G4C/PLA2G2F/PLA2G5/PLA2G2A/PLD4/PLA2G10/PLA2G2D
hsa00062	Fatty acid elongation	25	-0.443231	-1.15339	0.280973	1	1	3428	tags=24%, list=18%, signal=20%	TECR/HADHA/HADHB/PPT1/ACAA2/HACD1
hsa04621	NOD-like receptor signaling pathway	151	0.315933	1.07691	0.283333	1	1	4164	tags=23%, list=22%, signal=18%	CXCL3/CXCL1/IRGM/TNF/CXCL8/P2RX7/BIRC3/NLRP1/PLCB4/CXCL2/JUN/ANTXR2/IL1B/PSTPIP1/TNFAIP3/CASP5/DEFB4B/MAP1LC3C/DEFA4/MAP1LC3B2/GBP5/TLR4/NFKBIA/TXNIP/NLRP7/PKN1/MAPK11/GBP1/AIM2/TRAF2/CARD9/BIRC2/GABARAPL1/TANK
hsa04929	GnRH secretion	59	-0.355769	-1.09999	0.286047	1	1	2510	tags=20%, list=13%, signal=18%	LHB/ARRB1/PIK3R3/HCN2/KCNN4/PRKCG/CACNA1D/KCNJ6/PLCB2/SPP1/TRPC4/KCNJ11
hsa05323	Rheumatoid arthritis	80	0.347753	1.0909	0.287395	1	1	1861	tags=22%, list=10%, signal=20%	CXCL3/CXCL1/LTB/CCL3/TNF/HLA-DOA/CXCL8/TLR2/CXCL5/CSF2/CXCL6/CXCL2/JUN/ITGB2/TGFB2/CCL20/IL1B/CTSL
hsa01040	Biosynthesis of unsaturated fatty acids	25	-0.438524	-1.14114	0.287611	1	1	28	tags=20%, list=0%, signal=20%	ELOVL6/HACD2/SCP2/TECR/HACD1
hsa04927	Cortisol synthesis and secretion	54	0.371203	1.10427	0.29322	1	1	2443	tags=24%, list=13%, signal=21%	CREB5/KCNK3/AGTR1/CACNA1I/HSD3B2/CYP11A1/ADCY4/PLCB4/ADCY5/LDLR/ADCY2/CACNA1S/HSD3B1
hsa04672	Intestinal immune network for IgA production	33	-0.409626	-1.12416	0.315789	1	1	2443	tags=33%, list=13%, signal=29%	HLA-DRB1/IL15/ITGB7/HLA-DRB5/HLA-DMA/ITGA4/HLA-DRA/HLA-DPA1/CCR9/HLA-DPB1/HLA-DMB
hsa05217	Basal cell carcinoma	60	-0.347949	-1.07568	0.315914	1	1	1068	tags=12%, list=6%, signal=11%	BMP4/TCF7L1/GLI1/LEF1/WNT11/WNT5B/AXIN2
hsa04924	Renin secretion	61	-0.346762	-1.07809	0.319149	1	1	1574	tags=18%, list=8%, signal=17%	EDNRA/PTGER4/CACNA1D/PTGER2/AGT/NPR1/PLCB2/CLCA2/CALML5/ADORA1/PDE1C
hsa04371	Apelin signaling pathway	125	-0.302695	-1.0511	0.321168	1	1	1565	tags=13%, list=8%, signal=12%	ADCY1/GNG7/MRAS/MYL4/PPARGC1A/MEF2C/MYLK2/APLN/NOS3/CAMK4/PLCB2/GNG10/PIK3CG/CALML5/SPP1/RYR1
hsa05143	African trypanosomiasis	29	0.41506	1.09178	0.323214	1	1	3058	tags=34%, list=16%, signal=29%	VCAM1/TNF/PLCB4/LAMA4/IL1B/HBA1/FASLG/IDO2/NPPA/HPR
hsa00052	Galactose metabolism	26	0.420451	1.0893	0.326786	1	1	420	tags=8%, list=2%, signal=8%	HKDC1/HK3
hsa04977	Vitamin digestion and absorption	20	-0.441468	-1.09662	0.327394	1	1	1678	tags=20%, list=9%, signal=18%	SLC5A6/RBP2/LRAT/APOB
hsa00601	Glycosphingolipid biosynthesis - lacto and neolacto series	25	-0.424735	-1.10526	0.327434	1	1	1004	tags=32%, list=5%, signal=30%	FUT2/FUT1/FUT3/B3GNT3/GCNT2/FUT9/A4GALT/B3GALT5
hsa04723	Retrograde endocannabinoid signaling	117	0.32122	1.05798	0.327645	1	1	2456	tags=15%, list=13%, signal=13%	GABRA4/GABRR2/GRIA4/GNG2/KCNJ3/GABRQ/ADCY4/PLCB4/PTGS2/ADCY5/ADCY2/CACNA1S/GABRB1/GRIA2/GRM1/CNR1/KCNJ5
hsa04015	Rap1 signaling pathway	188	0.301606	1.04959	0.329564	1	1	1632	tags=12%, list=9%, signal=11%	FGF7/FGF1/FGF21/GRIN2B/SKAP1/ITGB3/F2RL3/FGF3/FGF23/PDGFRB/VAV1/MAGI2/PFN4/EFNA2/FGF18/ADCY4/ITGAM/PGF/PLCB4/FGF5/PDGFB/ITGB2/ADCY5
hsa04730	Long-term depression	51	-0.356682	-1.06079	0.337292	1	1	2507	tags=18%, list=13%, signal=15%	IGF1/CACNA1A/PLA2G4E/PRKCG/GNAZ/GRIA3/PLCB2/GNAO1/RYR1
hsa01212	Fatty acid metabolism	53	-0.357058	-1.06855	0.34375	1	1	3622	tags=23%, list=19%, signal=18%	ACSL5/TECR/HADHA/HADHB/ACADSB/CPT1C/CPT2/PPT1/ACAA2/ACSL1/ACSL6/HACD1
hsa05031	Amphetamine addiction	63	0.347397	1.04988	0.344178	1	1	2178	tags=17%, list=12%, signal=15%	CREB5/PPP3R2/ARC/SLC18A1/GRIN2B/GRIA4/SLC6A3/JUN/ADCY5/CALML6/GRIA2
hsa00533	Glycosaminoglycan biosynthesis - keratan sulfate	13	0.503464	1.11328	0.344203	1	1	5037	tags=46%, list=27%, signal=34%	CHST1/ST3GAL3/B3GNT7/B4GALT3/B4GALT4/CHST4
hsa00730	Thiamine metabolism	13	0.503458	1.11327	0.344203	1	1	2842	tags=31%, list=15%, signal=26%	ALPI/AK8/AK5/AK7
hsa04014	Ras signaling pathway	204	0.297411	1.04195	0.347403	1	1	3892	tags=22%, list=21%, signal=17%	FGF7/FGF1/FGF21/PLA2G4C/GRIN2B/PLA2G2F/FGF3/ZAP70/PLA2G5/GNG2/FGF23/PDGFRB/PLA2G2A/EFNA2/FGF18/PGF/FGF5/PDGFB/SHC2/PLA1A/SHC3/ABL2/PLA2G10/CALML6/FASLG/PLA2G2D/NTF3/TGFA/PDGFD/ANGPT4/ETS1/CSF1R/RASA2/INSR/RASGRP3/EFNA1/NGF/BDNF/PLA2G4A/FGF22/RASGRF2/PLA2G6/SOS2/RASAL2
hsa01240	Biosynthesis of cofactors	134	-0.296908	-1.04118	0.348894	1	1	4046	tags=26%, list=21%, signal=21%	ALDH3A2/PSAT1/COQ7/COQ3/VKORC1/PDXP/PPCS/AK4/GCH1/SPR/MAT2B/COQ6/FECH/SHMT1/GPHN/GCLM/NME1/COX15/MAT2A/NME4/ALAD/LIPT1/PANK1/PNPO/ALDH2/BCO1/QPRT/RGN/UGT1A8/UGT2B10/ALPP/NMNAT3/CMPK2/TDO2/MOCS1
hsa00053	Ascorbate and aldarate metabolism	18	-0.451443	-1.09014	0.35	1	1	2440	tags=28%, list=13%, signal=24%	ALDH3A2/ALDH2/RGN/UGT1A8/UGT2B10
hsa00480	Glutathione metabolism	47	-0.360262	-1.05759	0.350711	1	1	4459	tags=43%, list=24%, signal=33%	LANCL1/ODC1/GPX8/G6PD/RRM2/GSR/GPX1/SRM/IDH1/GSTK1/RRM2B/GCLM/CHAC2/GPX2/MGST2/GGT5/GSTM2/GGT6/GGT7/GSTM3
hsa04270	Vascular smooth muscle contraction	113	0.317938	1.04456	0.354132	1	1	3332	tags=24%, list=18%, signal=20%	AGTR1/PLA2G4C/PLA2G2F/PLA2G5/NPPB/ACTG2/KCNMB2/PLA2G2A/RAMP2/ADCY4/PLCB4/CALD1/ADCY5/PLA2G10/GUCY1A2/CALML6/ADCY2/CACNA1S/AVPR1B/PLA2G2D/PRKCQ/EDN1/KCNMA1/NPPA/MYH10/PRKG1/CACNA1F
hsa04062	Chemokine signaling pathway	148	0.305888	1.03937	0.355219	1	1	2366	tags=18%, list=13%, signal=15%	CXCL3/CXCL1/DOCK2/CCL3/WAS/CCL17/CXCL8/GNG2/VAV1/CXCL5/CXCL6/ADCY4/ELMO1/PLCB4/CXCL2/GRK7/SHC2/SHC3/CCL20/ADCY5/GRK4/ADCY2/CCL19/CCL21/CCR1/CCR3
hsa00920	Sulfur metabolism	7	-0.580397	-1.12118	0.358051	1	1	3642	tags=57%, list=19%, signal=46%	ETHE1/TST/SUOX/PAPSS2
hsa05224	Breast cancer	133	0.308436	1.03374	0.369565	1	1	1976	tags=16%, list=10%, signal=14%	FGF7/FGF1/FGF21/FGF3/CSNK1A1L/FGF23/GADD45A/WNT3A/FGF18/FGF5/JUN/DLL3/APC2/SHC2/GADD45B/SHC3/WNT8B/NFKB2/FZD10/HES1/NOTCH4
hsa01250	Biosynthesis of nucleotide sugars	34	0.381069	1.04238	0.371025	1	1	420	tags=6%, list=2%, signal=6%	HKDC1/HK3
hsa05032	Morphine addiction	69	0.336274	1.03532	0.376254	1	1	2168	tags=23%, list=12%, signal=21%	GABRA4/GABRR2/PDE11A/GNG2/KCNJ3/PDE1B/GABRQ/ADCY4/PDE3B/PDE2A/ADCY5/GABBR1/GRK4/PDE4C/ADCY2/GABRB1
hsa05226	Gastric cancer	138	0.305989	1.03131	0.377295	1	1	1857	tags=15%, list=10%, signal=14%	FGF7/FGF1/FGF21/FGF3/CSNK1A1L/FGF23/MUC2/CTNNA3/GADD45A/WNT3A/FGF18/FGF5/APC2/SHH/SHC2/TGFB2/GADD45B/SHC3/WNT8B/TERT/FZD10
hsa00604	Glycosphingolipid biosynthesis - ganglio series	14	0.472334	1.07184	0.377698	1	1	4278	tags=29%, list=23%, signal=22%	ST3GAL5/ST8SIA5/ST6GALNAC5/B3GALT4
hsa04510	Focal adhesion	184	0.295818	1.02839	0.378812	1	1	5190	tags=33%, list=28%, signal=24%	THBS2/MYLPF/COL9A2/ITGA11/ITGB3/PDGFRB/VAV1/CAV3/BIRC3/PGF/PDGFB/JUN/MYL2/FYN/SHC2/SHC3/COL6A1/COL4A4/LAMC2/LAMA4/COL6A6/COL6A3/LAMC3/COL6A2/FLNC/ITGA9/ITGAV/PDGFD/RELN/MYL5/THBS3/ITGA2/TNXB/ACTG1/VCL/COL4A1/SOS2/BIRC2/THBS1/PAK3/ITGB6/FLNB/MET/COL4A2/CAPN2/ITGA1/VEGFC/VEGFA/PIP5K1A/LAMA2/LAMA3/MAPK10/COL1A1/THBS4/FLNA/PRKCA/LAMB3/CHAD/IGF1R/MAP2K1/LAMC1
hsa00750	Vitamin B6 metabolism	6	-0.587518	-1.10092	0.386892	1	1	4019	tags=67%, list=21%, signal=52%	PSAT1/PDXP/AOX1/PNPO
hsa04728	Dopaminergic synapse	122	-0.296917	-1.02639	0.39604	1	1	1760	tags=13%, list=9%, signal=12%	PPP2R2B/PRKCG/CACNA1D/GNG7/KCNJ6/MAOB/SCN1A/PPP1R1B/GRIA3/PLCB2/GNG10/GNAO1/CREB3L3/CALML5/TH/PPP2R2C
hsa00071	Fatty acid degradation	42	-0.355505	-1.02337	0.400468	1	1	3622	tags=31%, list=19%, signal=25%	ACSL5/HADHA/HADHB/ACADSB/CPT1C/CPT2/ACAA2/ALDH2/ACSL1/CYP2U1/ADH1B/ADH1A/ACSL6
hsa04742	Taste transduction	64	0.33702	1.02131	0.401024	1	1	3369	tags=36%, list=18%, signal=30%	GABRA4/TAS2R10/HTR1D/PDE1B/TAS2R9/TAS2R8/ADCY4/P2RX2/PLCB4/P2RY4/TAS2R42/TAS2R40/GABBR1/GRM1/SCNN1B/TAS2R1/TAS2R41/TAS2R7/TRPM5/TAS1R1/TAS2R4/TAS2R43/PKD1L3
hsa00562	Inositol phosphate metabolism	71	-0.323433	-1.02439	0.405	1	1	2959	tags=18%, list=16%, signal=15%	IMPA2/PIK3C3/PLCE1/PLCD4/PLCD3/PTEN/PIK3C2B/PIK3C2G/INPP5J/ITPKA/PLCB2/PIK3CG/INPP5D
hsa04964	Proximal tubule bicarbonate reclamation	20	0.417562	1.02191	0.414105	1	1	4244	tags=40%, list=23%, signal=31%	ATP1A2/ATP1A3/PCK1/ATP1B2/GLUD2/CA4/SLC9A3/ATP1B1
hsa04966	Collecting duct acid secretion	27	-0.383021	-1.01425	0.421286	1	1	3560	tags=30%, list=19%, signal=24%	ATP6V1E2/ATP6V1F/ATP6V0E1/ATP6V1G2/ATP6V1B1/ATP6V1G3/ATP6V0E2/ATP6V0A4
hsa00260	Glycine, serine and threonine metabolism	37	-0.356746	-1.00395	0.421296	1	1	3394	tags=27%, list=18%, signal=22%	PGAM1/PGAM4/SHMT1/AOC3/GATM/PHGDH/PIPOX/DMGDH/MAOB/AGXT
hsa00350	Tyrosine metabolism	32	-0.363807	-0.998452	0.429864	1	1	1529	tags=19%, list=8%, signal=17%	ADH1B/MAOB/ALDH3B2/ADH1A/PNMT/TH
hsa05310	Asthma	20	-0.407065	-1.01116	0.434298	1	1	2443	tags=40%, list=13%, signal=35%	HLA-DRB1/HLA-DRB5/HLA-DMA/IL13/HLA-DRA/HLA-DPA1/HLA-DPB1/HLA-DMB
hsa04926	Relaxin signaling pathway	115	-0.290448	-1.00322	0.435208	1	1	1565	tags=12%, list=8%, signal=11%	ARRB1/PIK3R3/ACTA2/ADCY1/GNG7/RLN2/SHC4/NOS3/PLCB2/GNG10/GNAO1/CREB3L3/COL3A1/EDNRB
hsa05412	Arrhythmogenic right ventricular cardiomyopathy	67	-0.321022	-1.01041	0.441463	1	1	2499	tags=25%, list=13%, signal=22%	DSG2/ATP2A1/ITGA2B/SLC8A1/DMD/ITGB7/DSC2/ITGA4/CACNA1D/CACNG7/SGCA/TCF7L1/LAMA1/CACNB4/SGCB/LEF1/CACNA2D1
hsa04936	Alcoholic liver disease	116	0.302207	0.997678	0.445763	1	1	2919	tags=15%, list=15%, signal=12%	CXCL3/CXCL1/TNF/ADH1C/C3/CXCL8/CYP2E1/CXCL2/IL1B/C3AR1/ADH7/FASLG/LY96/SCD/TCF7/TLR4/NFKBIA
hsa04152	AMPK signaling pathway	111	-0.292754	-1.00274	0.446078	1	1	2507	tags=12%, list=13%, signal=10%	IGF1/ACACB/PFKFB1/SLC2A4/PIK3R3/HNF4A/PPP2R2B/PPARGC1A/GYS2/CREB3L3/CCNA1/FBP1/PPP2R2C
hsa04970	Salivary secretion	70	-0.317693	-1.00081	0.451128	1	1	1675	tags=16%, list=9%, signal=14%	KCNN4/ADCY1/PRKCG/ATP1A4/CST2/ADRA1B/PLCB2/LYZ/CALML5/CHRM3/ATP2B3
hsa04659	Th17 cell differentiation	93	0.310132	0.994453	0.452261	1	1	2450	tags=16%, list=13%, signal=14%	EBI3/NFATC2/PPP3R2/CD247/IL1R1/ZAP70/HLA-DOA/IL2RB/JUN/IL1B/IL12RB1/NFKBIE/IRF4/IL21R/IL27
hsa00250	Alanine, aspartate and glutamate metabolism	32	-0.359875	-0.987663	0.452489	1	1	1741	tags=19%, list=9%, signal=17%	CPS1/ASPA/RIMKLA/ALDH5A1/ABAT/AGXT
hsa04925	Aldosterone synthesis and secretion	87	0.315687	0.996533	0.455631	1	1	3029	tags=25%, list=16%, signal=21%	CREB5/KCNK3/AGTR1/ATP1A2/CACNA1I/HSD3B2/CYP11A1/ADCY4/PLCB4/PDE2A/ADCY5/LDLR/CALML6/LIPE/ADCY2/ATP1A3/CACNA1S/HSD3B1/KCNJ5/ATP1B2/CACNA1G/NPPA
hsa04911	Insulin secretion	65	-0.317506	-0.999427	0.46247	1	1	1675	tags=18%, list=9%, signal=17%	PCLO/KCNN4/ADCY1/PRKCG/ATP1A4/CACNA1D/RIMS2/PDX1/PLCB2/CREB3L3/KCNJ11/CHRM3
hsa00061	Fatty acid biosynthesis	16	-0.426895	-0.999586	0.467849	1	1	2433	tags=25%, list=13%, signal=22%	ACSL5/ACACB/ACSL1/ACSL6
hsa05216	Thyroid cancer	36	-0.350907	-0.980584	0.47032	1	1	1167	tags=11%, list=6%, signal=10%	RXRG/TCF7L1/NTRK1/LEF1
hsa04727	GABAergic synapse	68	0.319063	0.983124	0.47351	1	1	2306	tags=19%, list=12%, signal=17%	GABRA4/GABRR2/GNG2/GABRQ/ADCY4/ADCY5/SLC6A13/SLC12A5/GABBR1/ADCY2/CACNA1S/GABRB1/SLC6A12
hsa00980	Metabolism of xenobiotics by cytochrome P450	53	-0.328613	-0.983422	0.475962	1	1	2251	tags=19%, list=12%, signal=17%	EPHX1/MGST2/DHDH/ADH1B/UGT1A8/UGT2B10/GSTM2/ALDH3B2/ADH1A/GSTM3
hsa04961	Endocrine and other factor-regulated calcium reabsorption	44	-0.34134	-0.985828	0.477435	1	1	1716	tags=30%, list=9%, signal=27%	ATP1A1/VDR/PRKACB/PRKACA/ATP1B3/SLC8A1/KLK1/DNM1/PRKCG/ATP1A4/ESR1/PLCB2/ATP2B3
hsa00520	Amino sugar and nucleotide sugar metabolism	43	0.339369	0.977599	0.482818	1	1	6734	tags=40%, list=36%, signal=25%	HKDC1/HK3/GFPT2/NPL/NANP/UAP1/PMM1/AMDHD2/NAGK/CMAS/PGM3/GNPDA2/GALK2/CYB5R2/UGDH/HK1/HEXA
hsa05219	Bladder cancer	40	0.342673	0.975852	0.486063	1	1	5889	tags=45%, list=31%, signal=31%	CXCL8/DAPK1/CDKN2A/CDKN1A/MMP2/DAPK3/TYMP/THBS1/RPS6KA5/RASSF1/CDH1/VEGFA/E2F1/HBEGF/MAP2K1/MMP1/MAPK3/CCND1
hsa05204	Chemical carcinogenesis - DNA adducts	44	-0.338635	-0.978014	0.489311	1	1	1120	tags=14%, list=6%, signal=13%	UGT1A8/UGT2B10/GSTM2/CYP3A43/CYP3A7/GSTM3
hsa04210	Apoptosis	131	0.293274	0.978099	0.501684	1	1	4000	tags=19%, list=21%, signal=15%	TNF/CTSS/TRAF1/BCL2A1/BIRC3/GADD45A/TUBAL3/JUN/GADD45B/DDIT3/GZMB/CTSF/CTSL/CSF2RB/FASLG/ERN1/CTSK/NFKBIA/CFLAR/BBC3/NGF/ACTG1/MCL1/TRAF2/BIRC2
hsa01200	Carbon metabolism	107	-0.285545	-0.972526	0.511002	1	1	4208	tags=26%, list=22%, signal=20%	RPEL1/SDHD/G6PD/MDH1/RPIA/PSAT1/MCEE/ACO1/PKM/IDH3A/IDH1/PGAM1/PGAM4/GAPDH/SHMT1/ENO1/GPI/FH/SUCLG1/CAT/ME2/PHGDH/CPS1/RGN/FBP1/PKLR/AGXT/ACSS1
hsa04744	Phototransduction	22	-0.372855	-0.956192	0.511013	1	1	1403	tags=23%, list=7%, signal=21%	GUCY2F/PDE6G/GUCY2D/RGS9/CALML5
hsa00010	Glycolysis / Gluconeogenesis	61	-0.312095	-0.970309	0.51773	1	1	751	tags=21%, list=4%, signal=21%	PGAM1/PGAM4/GAPDH/ENO1/GALM/GPI/ALDH2/ADH1B/ALDH3B2/ADH1A/FBP1/PKLR/ACSS1
hsa04512	ECM-receptor interaction	76	0.311287	0.964111	0.526138	1	1	3475	tags=29%, list=18%, signal=24%	THBS2/COL9A2/GP5/ITGA11/ITGB3/SV2C/COL6A1/COL4A4/LAMC2/LAMA4/COL6A6/COL6A3/LAMC3/COL6A2/FREM1/ITGA9/ITGAV/RELN/THBS3/ITGA2/TNXB/FRAS1
hsa00270	Cysteine and methionine metabolism	45	0.324789	0.942642	0.527211	1	1	2713	tags=18%, list=14%, signal=15%	BHMT/IL4I1/LACC1/SDS/LDHC/GOT1L1/CDO1/BHMT2
hsa05222	Small cell lung cancer	91	0.30372	0.965578	0.527397	1	1	5190	tags=32%, list=28%, signal=23%	BIRC7/TRAF1/BIRC3/GADD45A/GADD45B/PTGS2/COL4A4/LAMC2/LAMA4/LAMC3/FHIT/NFKBIA/ITGAV/CDKN1A/ITGA2/CDKN2B/COL4A1/TRAF2/BIRC2/TRAF3/COL4A2/ZBTB17/RARB/E2F1/LAMA2/LAMA3/LAMB3/CKS1B/LAMC1
hsa05142	Chagas disease	86	0.306504	0.965064	0.533448	1	1	1794	tags=14%, list=10%, signal=13%	CD247/CCL3/TNF/C3/CXCL8/TLR2/ACE/PLCB4/JUN/TLR6/TGFB2/IL1B
hsa00040	Pentose and glucuronate interconversions	22	-0.368197	-0.944245	0.535242	1	1	2686	tags=32%, list=14%, signal=27%	RPEL1/AKR1B1/AKR1B10/FGGY/DHDH/UGT1A8/UGT2B10
hsa05320	Autoimmune thyroid disease	28	-0.351819	-0.943549	0.537946	1	1	2443	tags=29%, list=13%, signal=25%	HLA-DRB1/HLA-DRB5/HLA-DMA/HLA-DRA/TSHR/HLA-DPA1/HLA-DPB1/HLA-DMB
hsa05131	Shigellosis	216	0.274143	0.966133	0.53871	1	1	3895	tags=16%, list=21%, signal=13%	MYLPF/HKDC1/HK3/IL1R1/PLCZ1/TNF/C3/CXCL8/PFN4/CSF2/RRAGD/ELMO1/PLCB4/JUN/MYL2/HCLS1/IL1B/MAP1LC3C/BECN2/MAP1LC3B2/PRKCQ/TLR4/NFKBIA/TNIP1/FNBP1/MYL5/CYTH4/ARHGEF2/ACTG1/PLCD1/VCL/MAPK11/FOXO1/TRAF2
hsa01524	Platinum drug resistance	65	-0.305006	-0.96008	0.542373	1	1	2037	tags=9%, list=11%, signal=8%	PIK3R3/MGST2/ATP7B/BCL2/GSTM2/GSTM3
hsa05207	Chemical carcinogenesis - receptor activation	175	0.279792	0.965483	0.549114	1	1	2134	tags=14%, list=11%, signal=13%	MIR29C/FGF7/CREB5/MIRLET7I/MGST1/FGF3/MIRLET7G/MIR29A/MIRLET7D/MIRLET7A1/MIR29B1/FGF18/ADCY4/MIRLET7F1/FGF5/JUN/EPHX4/DLL3/MIR29B2/ADCY5/KPNA7/ADRB2/ADCY2/CACNA1S/CHRNA9
hsa00561	Glycerolipid metabolism	54	-0.315373	-0.948625	0.555825	1	1	2746	tags=19%, list=15%, signal=16%	GPAT3/AKR1B10/LCLAT1/ALDH2/MBOAT1/PLPP3/CEL/GK/DGKB/PLPP4
hsa04620	Toll-like receptor signaling pathway	80	0.303376	0.951689	0.556303	1	1	2919	tags=19%, list=15%, signal=16%	TICAM2/CCL3/TNF/CXCL8/TLR2/JUN/TLR6/IL1B/TLR1/LY96/CD80/MAP3K8/CTSK/TLR4/NFKBIA
hsa05321	Inflammatory bowel disease	51	-0.316006	-0.939822	0.558195	1	1	2443	tags=24%, list=13%, signal=21%	HLA-DRB1/FOXP3/HLA-DRB5/HLA-DMA/IL13/RORC/NOD2/HLA-DRA/HLA-DPA1/HLA-DPB1/HLA-DMB/NFATC1
hsa04114	Oocyte meiosis	118	-0.276976	-0.961118	0.561743	1	1	4165	tags=26%, list=22%, signal=21%	CALM1/REC8/CAMK2B/STAG3/CDC27/CCNB2/YWHAB/YWHAQ/ESPL1/SLK/ITPR1/PRKACB/PPP1CB/CDC25C/PRKACA/CCNB1/AURKA/ANAPC1/PLK1/CDC20/CCNE2/IGF1/BUB1/CCNE1/ANAPC15/ADCY1/CPEB1/SPDYC/RPS6KA6/CALML5/AR
hsa00220	Arginine biosynthesis	19	0.37702	0.910772	0.567718	1	1	4062	tags=42%, list=22%, signal=33%	NOS1/ASS1/GOT1L1/ACY1/GLUD2/NAGS/ASL/GLUL
hsa05221	Acute myeloid leukemia	61	-0.302107	-0.939256	0.574468	1	1	1168	tags=10%, list=6%, signal=9%	RUNX1T1/TCF7L1/STAT5A/CEBPA/CCNA1/LEF1
hsa04915	Estrogen signaling pathway	123	-0.273222	-0.946169	0.577396	1	1	2699	tags=19%, list=14%, signal=16%	KRT18/RARA/HSPA2/KRT10/HSPA6/CTSD/PIK3R3/KRT15/ADCY1/KCNJ6/KRT20/SHC4/BCL2/NOS3/ESR1/FKBP5/PLCB2/KRT27/KRT34/GNAO1/CREB3L3/CALML5/KRT32
hsa00500	Starch and sucrose metabolism	24	0.359379	0.910866	0.585766	1	1	420	tags=8%, list=2%, signal=8%	HKDC1/HK3
hsa05030	Cocaine addiction	44	0.315594	0.912344	0.586919	1	1	2921	tags=20%, list=15%, signal=17%	CREB5/SLC18A1/GRIN2B/SLC6A3/JUN/ADCY5/GRIA2/CDK5R1/GRIN2D
hsa02010	ABC transporters	41	0.322524	0.921573	0.587826	1	1	3504	tags=27%, list=19%, signal=22%	ABCA8/ABCA10/ABCB11/ABCC6/ABCD2/CFTR/ABCA6/ABCA1/ABCA4/ABCA5/ABCA13
hsa03320	PPAR signaling pathway	64	-0.298716	-0.938243	0.588942	1	1	2300	tags=17%, list=12%, signal=15%	ACSL1/FABP3/PLIN4/PLTP/HMGCS2/ACOX2/RXRG/GK/ACSL6/APOC3/APOA2
hsa00290	Valine, leucine and isoleucine biosynthesis	4	0.571945	0.939581	0.593928	1	1	1933	tags=25%, list=10%, signal=22%	SDS
hsa04923	Regulation of lipolysis in adipocytes	46	0.314676	0.913331	0.596581	1	1	3421	tags=28%, list=18%, signal=23%	FABP4/ADCY4/PDE3B/PTGS2/ADCY5/ADRB2/LIPE/ADCY2/PTGER3/NPPA/AQP7/PRKG1/INSR
hsa00982	Drug metabolism - cytochrome P450	47	-0.314229	-0.92246	0.599526	1	1	1529	tags=19%, list=8%, signal=18%	MGST2/ADH1B/MAOB/UGT1A8/UGT2B10/GSTM2/ALDH3B2/ADH1A/GSTM3
hsa00410	beta-Alanine metabolism	28	-0.332257	-0.891085	0.600446	1	1	4265	tags=36%, list=23%, signal=28%	ALDH3A1/ALDH3A2/SMOX/DPYD/HADHA/AOC3/CNDP2/ALDH2/ALDH3B2/ABAT
hsa00740	Riboflavin metabolism	6	-0.465064	-0.87146	0.602537	1	1	4643	tags=100%, list=25%, signal=75%	FLAD1/RFK/ACP2/ACP1/ACP5
hsa05100	Bacterial invasion of epithelial cells	68	0.300814	0.926892	0.602649	1	1	4652	tags=21%, list=25%, signal=16%	CAV3/CTNNA3/ELMO1/HCLS1/SHC2/SHC3/ARHGEF26/ACTG1/VCL/DNM3/ACTR3C/ARPC5/MET/CDH1
hsa00983	Drug metabolism - other enzymes	58	-0.296146	-0.914644	0.602804	1	1	1483	tags=12%, list=8%, signal=11%	MGST2/CES1/UGT1A8/UGT2B10/CDA/GSTM2/GSTM3
hsa05418	Fluid shear stress and atherosclerosis	123	0.279463	0.932603	0.603361	1	1	3564	tags=19%, list=19%, signal=15%	IL1R2/MGST1/VCAM1/ITGB3/IL1R1/TNF/CAV3/ASS1/PDGFB/JUN/CDH5/IL1B/CTSL/CALML6/SDC2/DUSP1/EDN1/ITGAV/THBD/ARHGEF2/IL1A/ACTG1/MMP2
hsa05322	Systemic lupus erythematosus	34	0.333254	0.911583	0.60424	1	1	3358	tags=32%, list=18%, signal=27%	GRIN2B/TNF/C3/HLA-DOA/C9/C8G/CTSG/FCGR2A/CD80/HLA-DQA1/FCGR1A
hsa04918	Thyroid hormone synthesis	62	-0.299444	-0.9318	0.604317	1	1	1565	tags=15%, list=8%, signal=13%	ADCY1/PRKCG/ATP1A4/IYD/TSHR/PLCB2/CREB3L3/ASGR1/ALB
hsa05330	Allograft rejection	25	-0.339908	-0.884522	0.610619	1	1	2443	tags=28%, list=13%, signal=24%	HLA-DRB1/HLA-DRB5/HLA-DMA/HLA-DRA/HLA-DPA1/HLA-DPB1/HLA-DMB
hsa05417	Lipid and atherosclerosis	191	0.272271	0.946772	0.610749	1	1	1798	tags=12%, list=10%, signal=11%	CXCL3/NFATC2/PPP3R2/CYP2A7/CXCL1/VCAM1/TICAM2/CCL3/TNF/CXCL8/VAV1/TLR2/PLCB4/CXCL2/JUN/TLR6/SELP/CYP2C8/DDIT3/OLR1/IL1B/LDLR
hsa05140	Leishmaniasis	62	0.30457	0.920599	0.613675	1	1	3391	tags=27%, list=18%, signal=23%	TNF/C3/HLA-DOA/TLR2/ITGAM/JUN/ITGB2/TGFB2/PTGS2/IL1B/CR1L/FCGR2A/TLR4/NFKBIA/HLA-DQA1/FCGR1A/IL1A
hsa04721	Synaptic vesicle cycle	66	-0.293191	-0.921431	0.620098	1	1	2537	tags=18%, list=13%, signal=16%	SLC1A3/ATP6V1B1/CACNA1A/SLC1A1/SLC17A7/DNM1/ATP6V1G3/CPLX2/CPLX1/SLC1A6/ATP6V0E2/ATP6V0A4
hsa03020	RNA polymerase	31	-0.324178	-0.886801	0.620536	1	1	6698	tags=55%, list=36%, signal=35%	POLR3G/POLR2J3/POLR1D/POLR2G/POLR3B/POLR2I/POLR2A/POLR2L/POLR3H/POLR2F/POLR2E/POLR2C/POLR2J/POLR2D/POLR1A/POLR1B/POLR2J2
hsa04540	Gap junction	78	0.297744	0.927837	0.629005	1	1	2179	tags=14%, list=12%, signal=13%	HTR2C/TUBB4A/PDGFRB/ADCY4/TUBAL3/PLCB4/PDGFB/ADCY5/GUCY1A2/ADCY2/GRM1
hsa04658	Th1 and Th2 cell differentiation	79	0.295437	0.922501	0.63468	1	1	3261	tags=22%, list=17%, signal=18%	NFATC2/PPP3R2/CD247/ZAP70/HLA-DOA/IL2RB/JUN/DLL3/IL5/IL12RB1/NFKBIE/DLL4/IL12RB2/PRKCQ/NFKBIA/NOTCH3/HLA-DQA1
hsa04940	Type I diabetes mellitus	30	-0.32187	-0.879031	0.634744	1	1	2443	tags=27%, list=13%, signal=23%	HLA-DRB1/HLA-DRB5/HLA-DMA/HLA-DRA/HLA-DPA1/PTPRN/HLA-DPB1/HLA-DMB
hsa05034	Alcoholism	97	-0.276696	-0.926627	0.635266	1	1	1562	tags=16%, list=8%, signal=15%	GNG3/PKIA/GRIN1/SLC29A3/ADORA2A/NTRK2/GNG7/MAOB/SHC4/PPP1R1B/CAMK4/GNG10/GNAO1/CREB3L3/CALML5/TH
hsa05332	Graft-versus-host disease	26	-0.334291	-0.868247	0.635747	1	1	2443	tags=27%, list=13%, signal=23%	HLA-DRB1/HLA-DRB5/HLA-DMA/HLA-DRA/HLA-DPA1/HLA-DPB1/HLA-DMB
hsa04142	Lysosome	130	-0.267738	-0.935038	0.637931	1	1	3061	tags=15%, list=16%, signal=12%	LAPTM4A/CTSA/PPT1/LIPA/ACP5/AGA/FUCA2/WDR7/CTSD/AP3S2/SORT1/ABCB9/AP1S2/ARSG/FUCA1/GALC/SGSH/CTSE/ATP6V0A4
hsa05414	Dilated cardiomyopathy	81	0.292233	0.920177	0.638796	1	1	3534	tags=31%, list=19%, signal=25%	ITGA11/ITGB3/TNF/SLC8A2/RYR2/ADCY4/ATP2A3/CACNG6/MYL2/TGFB2/CACNA2D4/CACNG1/ADCY5/TPM1/ADCY2/CACNA1S/SGCG/ITGA9/TPM2/ITGAV/ITGA2/CACNA1F/CACNG8/ACTG1/TPM4
hsa05410	Hypertrophic cardiomyopathy	77	0.294496	0.91603	0.644295	1	1	3534	tags=31%, list=19%, signal=25%	ITGA11/ITGB3/TNF/SLC8A2/RYR2/ACE/ATP2A3/CACNG6/MYL2/TGFB2/CACNA2D4/CACNG1/TPM1/CACNA1S/SGCG/EDN1/ITGA9/TPM2/ITGAV/ITGA2/CACNA1F/CACNG8/ACTG1/TPM4
hsa04611	Platelet activation	108	-0.270616	-0.921448	0.652812	1	1	2389	tags=16%, list=13%, signal=14%	PTGS1/ITGA2B/MYLK/TBXAS1/PIK3R3/BTK/PLA2G4E/ADCY1/PTGIR/MYLK2/TLN2/NOS3/PLCB2/PIK3CG/COL3A1/FGB/FGG
hsa00230	Purine metabolism	108	0.279842	0.917326	0.655987	1	1	2105	tags=15%, list=11%, signal=13%	GMPR/PDE11A/PDE1B/ADCY4/PDE3B/PDE2A/ADCY5/LACC1/AK8/GDA/GUCY2C/ADA/GUCY1A2/PDE4C/AK5/ADCY2
hsa04340	Hedgehog signaling pathway	50	0.30189	0.886304	0.661485	1	1	2395	tags=16%, list=13%, signal=14%	CSNK1E/LRP2/CSNK1A1L/IHH/SHH/GAS1/PTCH2/DHH
hsa00760	Nicotinate and nicotinamide metabolism	31	0.329164	0.878252	0.666065	1	1	3741	tags=23%, list=20%, signal=18%	NMRK2/CD38/BST1/ASPDH/NNMT/SIRT4/NMNAT2
hsa05200	Pathways in cancer	466	-0.240721	-0.950862	0.668731	1	1	2354	tags=12%, list=12%, signal=11%	ITGA2B/PTEN/RALB/IL15/WNT7B/FGFR4/EPAS1/CCNE1/PTGER1/BCL2L11/PIK3R3/WNT6/MGST2/EDNRA/FGF2/EGLN3/LPAR5/PTGER4/ADCY1/PRKCG/FGFR3/EPO/GNG7/IL13/RUNX1T1/RXRG/BCL2/BMP4/TCF7L1/LAMA1/FGF8/STAT5A/IL6R/ESR1/TRAF5/PTGER2/GSTM2/CEBPA/GLI1/AGT/CSF2RA/CSF3R/LPAR4/PLCB2/NTRK1/GNG10/CCNA1/CALML5/LEF1/DCC/WNT11/WNT5B/FGFR1/AXIN2/AR/GSTM3/EDNRB
hsa00430	Taurine and hypotaurine metabolism	13	-0.372798	-0.827752	0.671111	1	1	1413	tags=23%, list=7%, signal=21%	GGT5/GGT6/GGT7
hsa05169	Epstein-Barr virus infection	176	-0.260409	-0.935763	0.684073	1	1	4974	tags=36%, list=26%, signal=27%	CCNA2/PSMC3/AKT3/AKT2/PIK3CD/DDB2/HLA-DOB/TAB2/CCND3/IFNAR1/PSMC1/EIF2AK2/PSMD12/ENTPD8/PLCG2/PSMD11/STAT1/PSMD3/ADRM1/PSMC4/PSMD8/PSMC5/PSMD6/CDK4/SAP30/HLA-DQB1/PIK3R1/SKP2/OAS3/PSMC2/CDKN1B/MYD88/HDAC1/CD58/RBPJL/JAK3/CCND2/IRF9/CD44/CCNE2/OAS1/HLA-DRB1/E2F2/DDX58/CCNE1/BCL2L11/MAP2K6/PIK3R3/HLA-DRB5/ISG15/BTK/ICAM1/OAS2/HLA-DMA/BCL2/HLA-DRA/TRAF5/HLA-DPA1/BLNK/CCNA1/CR2/HLA-DPB1/HLA-DMB
hsa05167	Kaposi sarcoma-associated herpesvirus infection	172	0.266848	0.918005	0.685155	1	1	3072	tags=13%, list=16%, signal=11%	CXCL3/NFATC2/PPP3R2/CXCL1/C3/CXCL8/GNG2/CSF2/CXCL2/PDGFB/JUN/PTGS2/HLA-F/CALML6/MAP1LC3C/BECN2/CCR1/CCR3/MAP1LC3B2/TCF7/NFKBIA/CD200R1L/CDKN1A
hsa04960	Aldosterone-regulated sodium reabsorption	32	-0.309195	-0.848574	0.699095	1	1	3688	tags=38%, list=20%, signal=30%	ATP1A1/PIK3R1/ATP1B3/SLC9A3R2/SCNN1A/IGF1/PIK3R3/NR3C2/PRKCG/ATP1A4/KCNJ1/SCNN1G
hsa00770	Pantothenate and CoA biosynthesis	17	0.347143	0.815024	0.700555	1	1	1684	tags=12%, list=9%, signal=11%	VNN1/UPB1
hsa04975	Fat digestion and absorption	31	0.31899	0.851107	0.703971	1	1	3303	tags=32%, list=18%, signal=27%	PLA2G2F/PLA2G5/PLA2G2A/FABP2/PLA2G10/MOGAT3/PLA2G2D/ABCA1/DGAT2/NPC1L1
hsa04971	Gastric acid secretion	67	0.289046	0.881899	0.704392	1	1	2375	tags=21%, list=13%, signal=18%	GAST/ATP1A2/SLC9A4/ADCY4/KCNJ2/PLCB4/SSTR2/KCNJ10/KCNK10/ADCY5/CALML6/ADCY2/ATP1A3/CFTR
hsa04724	Glutamatergic synapse	95	-0.267639	-0.88975	0.706897	1	1	1949	tags=20%, list=10%, signal=18%	SLC1A3/GRIN1/CACNA1A/SLC1A1/PLA2G4E/SLC17A7/ADCY1/PRKCG/CACNA1D/GNG7/GRIK4/GRM2/SHANK2/GRIA3/PLCB2/GNG10/GNAO1/SLC1A6/GRM4
hsa00190	Oxidative phosphorylation	102	-0.26377	-0.890778	0.719512	1	1	5791	tags=33%, list=31%, signal=23%	ATP6V1E1/ATP6V1A/NDUFB1/COX7C/COX7A2L/NDUFA9/NDUFV2/NDUFA5/ATP6V0C/PPA1/UQCRH/NDUFB4/NDUFA4/COX5B/NDUFB10/COX6B1/COX7A2/NDUFC1/COX5A/UQCRC2/SDHD/NDUFA12/UQCR10/NDUFA1/PPA2/ATP6V1E2/ATP6V1F/ATP6V0E1/ATP6V1G2/COX15/ATP6V1B1/ATP6V1G3/ATP6V0E2/ATP6V0A4
hsa03266	Virion - Herpesvirus	7	0.429174	0.806982	0.724528	1	1	446	tags=14%, list=2%, signal=14%	ITGB3
hsa03267	Virion - Adenovirus	4	0.500717	0.822569	0.73055	1	1	2751	tags=25%, list=15%, signal=21%	CD80
hsa00512	Mucin type O-glycan biosynthesis	31	0.312918	0.834906	0.731047	1	1	2875	tags=23%, list=15%, signal=19%	B3GNT6/C1GALT1C1L/GALNT15/GCNT4/GALNT5/GALNT9/GALNT4
hsa04150	mTOR signaling pathway	147	-0.254788	-0.903477	0.739024	1	1	3832	tags=18%, list=20%, signal=15%	RRAGA/WNT10A/RPS6KB2/FZD6/PIK3R1/SKP2/FZD1/ATP6V1E2/ATP6V1F/RNF152/SLC7A5/ATP6V1G2/DEPTOR/FZD3/IGF1/PTEN/ATP6V1B1/WNT7B/PIK3R3/WNT6/PRKCG/ATP6V1G3/EIF4E1B/RPS6KA6/WNT11/WNT5B/GRB10
hsa04962	Vasopressin-regulated water reabsorption	40	0.292506	0.83299	0.74216	1	1	606	tags=5%, list=3%, signal=5%	CREB5/ARHGDIG
hsa04260	Cardiac muscle contraction	70	-0.273707	-0.862239	0.744361	1	1	2456	tags=19%, list=13%, signal=16%	ATP2A1/SLC8A1/TNNI3/TNNT2/TNNC1/ATP1A4/CACNA1D/CACNG7/MYL4/TRDN/CACNB4/CASQ2/CACNA2D1
hsa04612	Antigen processing and presentation	55	-0.284706	-0.861583	0.745763	1	1	2621	tags=20%, list=14%, signal=17%	HSPA2/HLA-DRB1/CD74/HSPA6/HLA-DRB5/HLA-DMA/CD4/HLA-DRA/HLA-DPA1/HLA-DPB1/HLA-DMB
hsa00514	Other types of O-glycan biosynthesis	42	-0.295908	-0.851811	0.747073	1	1	2424	tags=19%, list=13%, signal=17%	GALNT1/ST6GAL1/GALNT16/GALNT8/GALNT10/LFNG/GXYLT2/GALNT14
hsa04713	Circadian entrainment	84	0.276398	0.869397	0.751278	1	1	2921	tags=21%, list=15%, signal=18%	GRIN2B/GRIA4/GNG2/CACNA1I/KCNJ3/RYR2/RASD1/ADCY4/NOS1/PLCB4/ADCY5/GUCY1A2/CALML6/ADCY2/GRIA2/KCNJ5/CACNA1G/GRIN2D
hsa04625	C-type lectin receptor signaling pathway	93	0.272058	0.872366	0.753769	1	1	1999	tags=12%, list=11%, signal=11%	NFATC2/PPP3R2/TNF/CCL17/JUN/PTGS2/FCER1G/RELB/NFKB2/IL1B/CALML6
hsa00100	Steroid biosynthesis	19	-0.325335	-0.802888	0.75378	1	1	3466	tags=32%, list=18%, signal=26%	DHCR24/LBR/LIPA/CEL/CYP24A1/SOAT2
hsa04935	Growth hormone synthesis, secretion and action	109	-0.259854	-0.887252	0.754258	1	1	2082	tags=12%, list=11%, signal=11%	MAP2K6/PIK3R3/ADCY1/PRKCG/CACNA1D/SHC4/SSTR1/STAT5A/SSTR5/PLCB2/CREB3L3/SSTR3/GHR
hsa00860	Porphyrin metabolism	31	-0.295421	-0.808135	0.756696	1	1	3337	tags=23%, list=18%, signal=19%	FECH/COX15/ALAD/CP/HEPH/UGT1A8/UGT2B10
hsa04976	Bile secretion	68	0.277213	0.854172	0.759934	1	1	5357	tags=41%, list=28%, signal=30%	ATP1A2/SLC5A1/ADCY4/ABCB11/ADCY5/LDLR/BAAT/SCT/ADCY2/AQP8/ATP1A3/CFTR/SLC10A1/ATP1B2/SLC22A7/SLC22A1/SLC9A3/CYP3A4/HMGCR/ATP1B1/UGT1A5/UGT2B15/UGT1A1/SLC4A5/ADCY6/SLC27A5/UGT1A3/UGT1A6
hsa04151	PI3K-Akt signaling pathway	297	0.249966	0.912151	0.760181	1	1	3916	tags=21%, list=21%, signal=17%	CHRM2/THBS2/FGF7/CREB5/FGF1/COL9A2/FGF21/ITGA11/ITGB3/FGF3/GNG2/FGF23/PDGFRB/MAGI2/IL2RB/TLR2/SGK1/EFNA2/FGF18/SGK2/PGF/FGF5/PDGFB/ERBB4/COL6A1/COL4A4/SGK3/LAMC2/AREG/LAMA4/COL6A6/COL6A3/LAMC3/COL6A2/FASLG/PCK1/ITGA9/PIK3AP1/TLR4/ITGAV/NTF3/TGFA/PDGFD/CDKN1A/ANGPT4/RELN/THBS3/CSF1R/ITGA2/INSR/PKN1/EFNA1/TNXB/NGF/BDNF/CRTC2/CREB3L4/COL4A1/FGF22/C8orf44-SGK3/MCL1/SOS2/PPP2R3B
hsa01521	EGFR tyrosine kinase inhibitor resistance	75	-0.268965	-0.862683	0.760391	1	1	2507	tags=23%, list=13%, signal=20%	RPS6KB2/PIK3R1/FGFR2/SRC/PDGFA/IGF1/PTEN/PDGFC/BCL2L11/PIK3R3/FGF2/PRKCG/FGFR3/EIF4E1B/SHC4/BCL2/IL6R
hsa00600	Sphingolipid metabolism	49	-0.287311	-0.847192	0.761337	1	1	5354	tags=37%, list=28%, signal=26%	SPTLC2/SGMS1/SMPD1/B4GALT5/GLB1/SGPP1/CERS1/B4GALT6/DEGS1/SGPP2/KDSR/UGT8/SPTLC3/PLPP3/SMPD4/GAL3ST1/ASAH2/GALC
hsa05215	Prostate cancer	92	-0.2635	-0.871293	0.766585	1	1	2507	tags=14%, list=13%, signal=12%	IGF1/E2F2/PTEN/PDGFC/CCNE1/PIK3R3/MMP3/BCL2/TCF7L1/CREB3L3/LEF1/FGFR1/AR
hsa01522	Endocrine resistance	93	0.269672	0.864716	0.775544	1	1	5171	tags=28%, list=27%, signal=20%	ADCY4/ABCB11/JUN/DLL3/SHC2/SHC3/ADCY5/NOTCH4/CYP2D7/ADCY2/DLL4/BIK/CDKN2A/CDKN1A/NOTCH3/MMP2/MAPK11/SOS2/E2F1/MAPK10/DLL1/JAG1/ADCY6/IGF1R/HBEGF/MAP2K1
hsa00140	Steroid hormone biosynthesis	45	0.284515	0.825754	0.778912	1	1	4926	tags=42%, list=26%, signal=31%	HSD3B2/CYP11A1/CYP2E1/AKR1C3/HSD11B1/HSD17B2/SULT1E1/AKR1D1/HSD3B1/SRD5A2/HSD17B7/AKR1C2/HSD11B2/CYP3A4/UGT1A5/CYP1B1/UGT2B15/UGT1A1/HSD17B8
hsa00440	Phosphonate and phosphinate metabolism	5	-0.39153	-0.705997	0.779193	1	1	11472	tags=100%, list=61%, signal=39%	PCYT2/PCYT1B/CEPT1/PCYT1A
hsa00970	Aminoacyl-tRNA biosynthesis	25	-0.296686	-0.772047	0.780973	1	1	7548	tags=56%, list=40%, signal=34%	EARS2/YARS2/PARS2/IARS2/FARSA/LARS2/VARS2/FARS2/MTFMT/FARSB/MARS2/WARS2/AARS2/SARS2
hsa05120	Epithelial cell signaling in Helicobacter pylori infection	68	0.272614	0.840001	0.784768	1	1	1300	tags=9%, list=7%, signal=8%	CXCL3/CXCL1/CXCL8/JAM2/CXCL2/JUN
hsa05202	Transcriptional misregulation in cancer	149	0.258781	0.879533	0.788851	1	1	4402	tags=26%, list=23%, signal=20%	IL1R2/CXCL8/NUPR1/TRAF1/IL2RB/ETV7/BCL2A1/BIRC3/CSF2/GADD45A/ITGAM/GADD45B/PAX5/DDIT3/GZMB/CEBPE/DEFA4/ERG/ZEB1/PLAU/PAX8/FLI1/KDM6A/CDKN1A/PPARG/CSF1R/FCGR1A/FOXO1/SLC45A3/CD40/BIRC2/SIX4/IGFBP3/RUNX1/SUPT3H/BMI1/MAF/MET
hsa04145	Phagosome	130	0.260347	0.869264	0.790268	1	1	3358	tags=21%, list=18%, signal=17%	THBS2/ITGB3/C3/HLA-DOA/TUBB4A/CTSS/TLR2/ITGAM/TUBAL3/NOS1/TLR6/ITGB2/OLR1/CTSL/HLA-F/FCGR2A/MBL2/MRC1/MSR1/TUBB8/TLR4/ITGAV/ATP6V0D2/HLA-DQA1/THBS3/ITGA2/FCGR1A
hsa04024	cAMP signaling pathway	187	0.251673	0.875705	0.79066	1	1	2921	tags=19%, list=15%, signal=16%	DRD5/CHRM2/CREB5/GRIN2B/HTR1D/GRIA4/ATP1A2/VAV1/CNGB3/RYR2/GPHA2/ADCY4/ATP2A3/SSTR2/JUN/PDE3B/ADCY5/GABBR1/FXYD1/ADRB2/CALML6/LIPE/GIPR/PDE4C/ADCY2/ATP1A3/CACNA1S/CNGB1/GRIA2/PTGER3/CFTR/OXTR/ATP1B2/EDN1/NFKBIA/GRIN2D
hsa04722	Neurotrophin signaling pathway	117	-0.250743	-0.869677	0.795673	1	1	2309	tags=11%, list=12%, signal=10%	ARHGDIB/TP73/NGFR/PIK3R3/SORT1/NTRK2/SHC4/BCL2/RPS6KA6/CAMK4/MATK/NTRK1/CALML5
hsa05145	Toxoplasmosis	99	0.26288	0.852742	0.80203	1	1	3275	tags=18%, list=17%, signal=15%	BIRC7/IRGM/TNF/HLA-DOA/SOCS1/TLR2/BIRC3/TGFB2/LAMC2/LAMA4/LDLR/LAMC3/LY96/ALOX5/TLR4/NFKBIA/HLA-DQA1/HSPA1L
hsa04914	Progesterone-mediated oocyte maturation	89	-0.257295	-0.848917	0.806846	1	1	3944	tags=21%, list=21%, signal=17%	CDC27/CCNB2/PIK3R1/PRKACB/CDC25C/PRKACA/CCNB1/AURKA/ANAPC1/PLK1/IGF1/BUB1/PIK3R3/ANAPC15/ADCY1/CPEB1/SPDYC/RPS6KA6/CCNA1
hsa03060	Protein export	23	-0.293576	-0.763486	0.807775	1	1	6771	tags=52%, list=36%, signal=33%	SRP72/SPCS3/SEC61G/SRP19/SPCS2/OXA1L/SPCS1/SRP9/SRP68/SEC61A1/SRPRB/SEC11C
hsa05166	Human T-cell leukemia virus 1 infection	206	0.251125	0.879537	0.808197	1	1	1766	tags=10%, list=9%, signal=9%	CREB5/NFATC2/PPP3R2/IL1R2/IL1R1/TNF/HLA-DOA/MSX1/IL2RB/CSF2/ADCY4/JUN/LTA/ITGB2/TGFB2/RELB/ADCY5/TERT/NFKB2/TNFRSF13C
hsa00534	Glycosaminoglycan biosynthesis - heparan sulfate / heparin	23	0.303085	0.760448	0.823748	1	1	1907	tags=17%, list=10%, signal=16%	HS3ST5/HS3ST3B1/HS6ST3/HS6ST2
hsa04930	Type II diabetes mellitus	42	-0.27835	-0.801266	0.824356	1	1	2257	tags=17%, list=12%, signal=15%	CACNA1A/SLC2A4/PIK3R3/CACNA1D/PDX1/PKLR/KCNJ11
hsa04664	Fc epsilon RI signaling pathway	61	0.272117	0.816881	0.825561	1	1	1851	tags=11%, list=10%, signal=10%	PLA2G4C/TNF/VAV1/CSF2/FYN/FCER1G/IL5
hsa00900	Terpenoid backbone biosynthesis	22	0.30298	0.758215	0.830292	1	1	4398	tags=32%, list=23%, signal=24%	HMGCS1/IDI1/MVD/FDPS/MVK/HMGCR/ACAT2
hsa00513	Various types of N-glycan biosynthesis	36	-0.276916	-0.773821	0.8379	1	1	937	tags=36%, list=5%, signal=34%	ALG12/DAD1/ALG3/ALG14/MAN1A2/MAN1A1/STT3A/DDOST/RPN2/MAN2A2/B4GALNT4/MGAT4A/MAN1C1
hsa04215	Apoptosis - multiple species	31	0.292228	0.779703	0.83935	1	1	4819	tags=23%, list=26%, signal=17%	BIRC7/BIRC3/BECN2/BBC3/BIRC2/HTRA2/MAPK10
hsa00564	Glycerophospholipid metabolism	87	0.263382	0.831422	0.843003	1	1	1498	tags=10%, list=8%, signal=10%	PLA2G4C/PLA2G2F/PLA2G5/PLA2G2A/DGKG/GPD1/PLD4/PLA1A/DGKI
hsa05225	Hepatocellular carcinoma	154	-0.242729	-0.863497	0.851759	1	1	2441	tags=10%, list=13%, signal=9%	E2F2/PTEN/WNT7B/PIK3R3/WNT6/MGST2/DPF1/PRKCG/SHC4/TCF7L1/GSTM2/LEF1/WNT11/WNT5B/AXIN2/GSTM3
hsa04934	Cushing syndrome	139	0.247772	0.836528	0.852159	1	1	3404	tags=21%, list=18%, signal=17%	CREB5/KCNK3/AGTR1/PDE11A/CACNA1I/HSD3B2/CYP11A1/WNT3A/RASD1/ADCY4/PLCB4/APC2/ADCY5/WNT8B/LDLR/FZD10/ADCY2/CACNA1S/WNT2/HSD3B1/TCF7/CACNA1G/CDKN2A/CDKN1A/WNT4/CDKN2B/CACNA1F/FZD7/STAR
hsa05230	Central carbon metabolism in cancer	63	0.266252	0.804651	0.85274	1	1	2099	tags=10%, list=11%, signal=8%	HKDC1/HK3/PDGFRB/SCO2/SLC2A2/LDHC
hsa00785	Lipoic acid metabolism	4	0.415772	0.683022	0.859583	1	1	5180	tags=50%, list=27%, signal=36%	ACSM1/LIPT2
hsa04613	Neutrophil extracellular trap formation	94	0.258343	0.828427	0.861252	1	1	1454	tags=10%, list=8%, signal=9%	CLCN4/AZU1/ITGB3/C3/TLR2/ITGAM/PLCB4/SELP/ITGB2
hsa04623	Cytosolic DNA-sensing pathway	44	-0.264058	-0.762627	0.866983	1	1	59	tags=7%, list=0%, signal=7%	DDX58/SAMHD1/CCL5
hsa00531	Glycosaminoglycan degradation	17	-0.295384	-0.703279	0.869848	1	1	653	tags=12%, list=3%, signal=11%	GLB1/SGSH
hsa04919	Thyroid hormone signaling pathway	115	0.249379	0.823011	0.870152	1	1	3583	tags=16%, list=19%, signal=13%	ITGB3/PLCZ1/ATP1A2/DIO3/SLC16A10/ATP2A3/PLCB4/NOTCH4/ATP1A3/GATA4/RCAN2/ATP1B2/ITGAV/WNT4/DIO2/NOTCH3/ACTG1/PLCD1
hsa05213	Endometrial cancer	57	-0.250779	-0.766862	0.882775	1	1	986	tags=9%, list=5%, signal=8%	PTEN/PIK3R3/TCF7L1/LEF1/AXIN2
hsa00020	Citrate cycle (TCA cycle)	29	-0.266836	-0.716566	0.884615	1	1	4644	tags=48%, list=25%, signal=36%	IDH3G/DLAT/DLD/SUCLG2/DLST/SUCLA2/CS/SDHD/MDH1/ACO1/IDH3A/IDH1/FH/SUCLG1
hsa05130	Pathogenic Escherichia coli infection	190	0.24024	0.835404	0.885113	1	1	3365	tags=15%, list=18%, signal=13%	IL1R1/TNF/CLDN19/TUBB4A/CXCL8/CLDN16/CLDN18/TUBAL3/CLDN24/JUN/CLDN11/FYN/CLDN14/HCLS1/IL1B/CLDN17/CLDN6/FASLG/FCGR2A/TUBB8/TLR4/NFKBIA/WASF3/MYO1F/CLDN1/CYTH4/MYH10/ARHGEF2/CLDN5
hsa04932	Non-alcoholic fatty liver disease	145	0.245027	0.831275	0.885522	1	1	3949	tags=14%, list=21%, signal=11%	TNF/LEP/CXCL8/COX6B2/CYP2E1/JUN/DDIT3/IL1B/COX7B2/COX8C/FASLG/MLXIPL/ERN1/PPARG/IL1A/INSR/XBP1/MAPK11/TRAF2/PPARA
hsa05210	Colorectal cancer	86	-0.244465	-0.806159	0.890215	1	1	1096	tags=9%, list=6%, signal=9%	RALB/BCL2L11/PIK3R3/BCL2/TCF7L1/LEF1/DCC/AXIN2
hsa03440	Homologous recombination	36	0.261015	0.722437	0.893617	1	1	7824	tags=44%, list=42%, signal=26%	SYCP3/BRIP1/POLD4/XRCC2/BRCA2/XRCC3/PALB2/RBBP8/MUS81/EME1/RAD51D/RAD51B/UIMC1/POLD1/BLM/BARD1
hsa04072	Phospholipase D signaling pathway	128	0.245141	0.81759	0.898305	1	1	1632	tags=12%, list=9%, signal=11%	AGTR1/PLA2G4C/CXCL8/PDGFRB/GRM7/DGKG/ADCY4/PLCB4/PDGFB/FYN/SHC2/DGKI/FCER1G/SHC3/ADCY5
hsa04750	Inflammatory mediator regulation of TRP channels	90	-0.241084	-0.796009	0.900243	1	1	2082	tags=13%, list=11%, signal=12%	MAP2K6/PIK3R3/PLA2G4E/PTGER4/ADCY1/PRKCG/PTGER2/TRPV2/ASIC2/PLCB2/NTRK1/CALML5
hsa04720	Long-term potentiation	61	-0.243448	-0.756885	0.900709	1	1	1565	tags=10%, list=8%, signal=9%	ADCY1/PRKCG/RPS6KA6/CAMK4/PLCB2/CALML5
hsa00360	Phenylalanine metabolism	13	-0.293164	-0.650936	0.902222	1	1	1292	tags=23%, list=7%, signal=22%	AOC3/MAOB/ALDH3B2
hsa04910	Insulin signaling pathway	129	-0.238288	-0.830767	0.904177	1	1	1440	tags=9%, list=8%, signal=9%	ACACB/PYGM/SLC2A4/PIK3R3/EIF4E1B/PPARGC1A/SHC4/GYS2/FBP1/CALML5/PKLR/PRKAR2B
hsa04110	Cell cycle	126	-0.239794	-0.832144	0.905569	1	1	4974	tags=29%, list=26%, signal=22%	CCNA2/ANAPC5/EP300/CCND3/TFDP1/DBF4/PTTG2/STAG1/BUB1B/CDC27/CDK4/CCNB2/ORC5/YWHAB/ORC1/SKP2/YWHAQ/ESPL1/CDKN1B/HDAC1/MCM6/SMAD4/CDC25C/SMAD2/CCNB1/CCND2/CREBBP/ANAPC1/PLK1/CDC20/CCNE2/E2F2/BUB1/CCNE1/CDKN2C/ANAPC15/CCNA1
hsa04122	Sulfur relay system	8	-0.294093	-0.581985	0.912206	1	1	13309	tags=100%, list=71%, signal=29%	MOCS2/MPST/CTU2/MOCS3/URM1/NFS1/TST
hsa04933	AGE-RAGE signaling pathway in diabetic complications	94	0.249043	0.798604	0.915398	1	1	4843	tags=32%, list=26%, signal=24%	AGTR1/VCAM1/TNF/CXCL8/PLCB4/JUN/TGFB2/COL4A4/IL1B/PIM1/EDN1/THBD/IL1A/SERPINE1/MMP2/PLCD1/EGR1/MAPK11/COL4A1/FOXO1/SMAD3/NOX1/TGFB3/F3/TGFBR1/COL4A2/VEGFC/VEGFA/MAPK10/COL1A1
hsa03018	RNA degradation	71	0.248673	0.768895	0.916944	1	1	1330	tags=4%, list=7%, signal=4%	PABPC4L/BTG4/PNLDC1
hsa05163	Human cytomegalovirus infection	191	0.234477	0.815352	0.923453	1	1	2414	tags=11%, list=13%, signal=10%	CREB5/NFATC2/PPP3R2/ITGB3/IL1R1/CCL3/TNF/CXCL8/GNG2/ADCY4/PLCB4/PTGS2/ADCY5/IL1B/HLA-F/CALML6/ADCY2/PTGER3/CCR1/CCR3/FASLG
hsa05170	Human immunodeficiency virus 1 infection	180	-0.230984	-0.832087	0.931759	1	1	2082	tags=9%, list=11%, signal=8%	MAP2K6/PIK3R3/APOBEC3D/SAMHD1/AP1S2/PRKCG/GNG7/BCL2/APOBEC3H/BST2/CD4/BUB1B-PAK6/TRAF5/GNG10/GNAO1/CALML5/NFATC1
hsa00240	Pyrimidine metabolism	51	-0.251619	-0.748331	0.933492	1	1	4925	tags=29%, list=26%, signal=22%	UCKL1/RRM1/CAD/DHODH/ENTPD8/DCTPP1/RRM2/TK2/DPYD/RRM2B/NME1/TYMS/NME4/CDA/CMPK2
hsa00780	Biotin metabolism	3	-0.326223	-0.535045	0.93737	1	1	12702	tags=67%, list=67%, signal=22%	OXSM/BTD
hsa03450	Non-homologous end-joining	11	-0.268606	-0.573853	0.938689	1	1	13790	tags=45%, list=73%, signal=12%	POLM/FEN1/XRCC6/XRCC5/NHEJ1
hsa00511	Other glycan degradation	16	-0.260471	-0.6099	0.940133	1	1	2487	tags=19%, list=13%, signal=16%	AGA/FUCA2/FUCA1
hsa04622	RIG-I-like receptor signaling pathway	53	0.245929	0.727313	0.943686	1	1	5502	tags=26%, list=29%, signal=19%	TNF/CXCL8/NFKBIA/IFNE/MAPK11/TRAF2/TANK/TRAF3/CYLD/MAPK10/IKBKE/NFKBIB/IRF7/IKBKG
hsa01210	2-Oxocarboxylic acid metabolism	18	0.259126	0.622513	0.944649	1	1	3280	tags=17%, list=17%, signal=14%	GOT1L1/ACY1/NAGS
hsa05211	Renal cell carcinoma	65	0.243064	0.739083	0.947368	1	1	5980	tags=31%, list=32%, signal=21%	EGLN2/PDGFB/JUN/TGFB2/TGFA/CDKN1A/ETS1/SOS2/TGFB3/PAK3/MET/VHL/VEGFA/PRCC/ARNT/MAP2K1/FLCN/PIK3CA/MAPK3/ARNT2
hsa04912	GnRH signaling pathway	87	0.236149	0.745455	0.952218	1	1	5171	tags=30%, list=27%, signal=22%	PLA2G4C/ADCY4/PLCB4/JUN/ADCY5/CALML6/ADCY2/CACNA1S/MMP14/CACNA1F/MMP2/PLA2G4A/EGR1/MAPK11/SOS2/CAMK2A/PTK2B/GNRH1/MAPK10/ATF4/PLD1/GNRH2/PRKCA/ADCY6/HBEGF/MAP2K1
hsa04666	Fc gamma R-mediated phagocytosis	87	0.233613	0.73745	0.959044	1	1	797	tags=6%, list=4%, signal=6%	PLA2G4C/AMPH/PTPRC/WAS/VAV1
hsa05231	Choline metabolism in cancer	90	0.235585	0.749723	0.959391	1	1	1897	tags=9%, list=10%, signal=8%	PLA2G4C/WAS/PDGFRB/DGKG/PDGFB/JUN/DGKI/SLC44A5
hsa05205	Proteoglycans in cancer	189	-0.229704	-0.832066	0.963542	1	1	3824	tags=22%, list=20%, signal=18%	WNT10A/RPS6KB2/FZD6/SDC4/PIK3R1/TIAM1/ITPR1/CAV1/FZD1/PRKACB/PPP1CB/ROCK2/SMAD2/PRKACA/SRC/TIMP3/CDC42/GPC1/TFAP4/VTN/FZD3/CD44/ELK1/PLCE1/SDC1/IGF1/WNT7B/PIK3R3/WNT6/FGF2/PRKCG/GPC3/MRAS/TWIST1/ANK2/ESR1/DCN/VAV3/ANK1/WNT11/WNT5B/FGFR1
hsa03030	DNA replication	35	-0.220315	-0.613802	0.965909	1	1	14705	tags=49%, list=78%, signal=11%	FEN1/POLD2/RPA3/MCM5/RPA1/RNASEH1/POLA1/PRIM1/PRIM2/MCM7/SSBP1/RFC5/RFC3/POLE3/RPA2/MCM6/RNASEH2B
hsa03430	Mismatch repair	22	-0.239903	-0.615235	0.96696	1	1	6763	tags=55%, list=36%, signal=35%	MSH2/POLD2/RPA3/PMS2/EXO1/RPA1/MLH1/SSBP1/RFC5/RFC3/RPA2/MSH3
hsa03460	Fanconi anemia pathway	48	0.238631	0.695748	0.970435	1	1	6862	tags=31%, list=36%, signal=20%	HES1/BRIP1/FANCE/FANCB/EME2/RMI2/POLN/BRCA2/PALB2/POLH/MUS81/EME1/POLK/FANCG/SLX4
hsa05212	Pancreatic cancer	76	0.230842	0.714958	0.971332	1	1	6772	tags=34%, list=36%, signal=22%	GADD45A/TGFB2/GADD45B/ARHGEF6/TGFA/CDKN2A/CDKN1A/SMAD3/TGFB3/TGFBR1/VEGFA/E2F1/MAPK10/PLD1/MAP2K1/BRCA2/IKBKG/PIK3CA/MAPK3/CCND1/RAC3/POLK/TGFBR2/BRAF/E2F3/CASP9
hsa00030	Pentose phosphate pathway	28	-0.213429	-0.572399	0.975446	1	1	1177	tags=36%, list=6%, signal=34%	PRPS1/TKT/PGM1/RPEL1/G6PD/RPIA/RBKS/GPI/RGN/FBP1
hsa00330	Arginine and proline metabolism	45	-0.225542	-0.652259	0.975845	1	1	4310	tags=31%, list=23%, signal=24%	ODC1/AGMAT/ALDH3A2/ALDH4A1/SMOX/SRM/GATM/CNDP2/ALDH2/CKMT1B/ARG1/CKMT1A/MAOB/NOS3
hsa01232	Nucleotide metabolism	76	0.227671	0.705137	0.978078	1	1	3957	tags=16%, list=21%, signal=13%	GMPR/LACC1/AK8/GDA/ADA/AK5/AK7/UPP1/AMPD3/ASMTL/ENTPD3/TYMP
hsa05152	Tuberculosis	149	-0.217863	-0.774153	0.980488	1	1	1486	tags=14%, list=8%, signal=13%	ITGAX/PIK3C3/MALT1/MRC2/HLA-DRB1/CD74/CTSD/HLA-DRB5/HLA-DMA/CD209/CR1/BCL2/NOD2/HLA-DRA/HLA-DPA1/CLEC7A/CALML5/HLA-DPB1/ATP6V0A4/LBP/HLA-DMB
hsa05132	Salmonella infection	241	0.224018	0.800368	0.980861	1	1	1410	tags=7%, list=7%, signal=6%	MYLPF/PTPRC/TNF/TUBB4A/CXCL8/RHOH/PFN4/TLR2/BIRC3/RHOB/TUBAL3/ELMO1/JUN/TLR6/MYL2/RAB9B
hsa05168	Herpes simplex virus 1 infection	449	0.219889	0.823992	0.982009	1	1	6092	tags=41%, list=32%, signal=29%	ZNF630/ZFP57/ZNF582/TNFSF14/ITGB3/ZNF569/TNF/C3/HLA-DOA/ZNF135/ZNF585B/ZNF732/TLR2/ZNF382/BIRC3/ZNF454/ZNF763/LTA/ZNF546/ZNF43/ZNF813/ZFP37/ZNF701/ZNF565/ZNF114/IL1B/ZNF154/ZNF223/ZNF350/HLA-F/ZNF568/ZNF141/ZNF211/ZNF415/ZNF705A/ZNF726/FASLG/ZFP82/ZNF556/ZNF570/ZNF441/ZNF461/ZNF721/ZNF83/ZNF333/NFKBIA/ZNF85/ZNF829/ZNF880/PILRB/ZNF527/ZNF583/ZNF331/ZNF577/HLA-DQA1/ZNF850/ZNF439/ZNF606/ZNF595/ZNF84…
hsa05220	Chronic myeloid leukemia	76	0.222087	0.68784	0.983137	1	1	5944	tags=28%, list=32%, signal=19%	GADD45A/SHC2/TGFB2/GADD45B/SHC3/NFKBIA/CDKN2A/CDKN1A/SOS2/SMAD3/TGFB3/RUNX1/TGFBR1/E2F1/STAT5B/MAP2K1/IKBKG/PIK3CA/MAPK3/CCND1/BCR
hsa01230	Biosynthesis of amino acids	68	0.219132	0.675209	0.983444	1	1	3280	tags=16%, list=17%, signal=13%	ALDOB/ASS1/SDS/GOT1L1/TKTL2/PAH/TKTL1/ENO3/ACY1/ALDOC/NAGS
hsa03410	Base excision repair	33	-0.220291	-0.604558	0.983982	1	1	14705	tags=48%, list=78%, signal=11%	TDG/PARP3/POLE2/MBD4/PARP4/FEN1/POLD2/APEX2/XRCC1/MUTYH/APEX1/POLE3/NEIL3/PARP1/HMGB1/UNG
hsa04922	Glucagon signaling pathway	95	-0.209827	-0.697559	0.985222	1	1	625	tags=23%, list=3%, signal=23%	CALM1/LDHA/CAMK2B/SLC2A1/PKM/ITPR1/PRKACB/PRKACA/PGAM1/PGAM4/CREBBP/PRKAG3/CPT1C/ACACB/PYGM/PFKFB1/PPARGC1A/PLCB2/GYS2/CREB3L3/FBP1/CALML5
hsa04066	HIF-1 signaling pathway	100	-0.215414	-0.726588	0.985472	1	1	4120	tags=24%, list=22%, signal=19%	LDHA/CAMK2B/SLC2A1/RPS6KB2/TFRC/PIK3R1/CDKN1B/TIMP1/TEK/GAPDH/CREBBP/EGLN1/ENO1/IGF1/PIK3R3/FLT1/EGLN3/PRKCG/EIF4E1B/EPO/BCL2/NOS3/IL6R/TF
hsa01523	Antifolate resistance	29	-0.205966	-0.553104	0.986425	1	1	4484	tags=31%, list=24%, signal=24%	ABCC2/ATIC/DHFR/ABCG2/SLC46A1/SHMT1/TYMS/FOLR1/FOLR2
hsa04530	Tight junction	156	-0.213392	-0.758186	0.987469	1	1	1760	tags=8%, list=9%, signal=8%	PPP2R2B/PARD6A/CGNL1/CACNA1D/CLDN34/CLDN8/TUBA1A/TUBA3E/TJP3/CD1A/AMOT/CD1D/PPP2R2C
hsa04710	Circadian rhythm	32	0.209728	0.566876	0.9875	1	1	309	tags=3%, list=2%, signal=3%	CSNK1E
hsa04630	JAK-STAT signaling pathway	124	-0.215925	-0.747922	0.987835	1	1	3398	tags=23%, list=18%, signal=19%	JAK3/CCND2/SOCS5/CREBBP/PDGFA/IRF9/EPOR/IL7R/PIAS2/AOX1/IL15/CISH/SOCS6/LIFR/PIK3R3/GFAP/IFNK/EPO/IFNL3/IL13/BCL2/THPO/STAT5A/IL6R/CSF2RA/CSF3R/IFNL1/GHR
hsa04520	Adherens junction	65	-0.207764	-0.653988	0.990315	1	1	986	tags=5%, list=5%, signal=4%	TCF7L1/LEF1/FGFR1
hsa05135	Yersinia infection	127	0.210396	0.702531	0.991511	1	1	1300	tags=6%, list=7%, signal=6%	NFATC2/ZAP70/TNF/WAS/CXCL8/VAV1/ELMO1/JUN
hsa04931	Insulin resistance	98	-0.209451	-0.702279	0.992788	1	1	2578	tags=12%, list=14%, signal=11%	SLC27A3/ACACB/PTEN/PYGM/SLC2A4/PIK3R3/PPARGC1A/NOS3/RPS6KA6/AGT/GYS2/CREB3L3
hsa00380	Tryptophan metabolism	36	-0.204771	-0.572217	0.993151	1	1	4046	tags=28%, list=21%, signal=22%	ALDH3A2/CYP1A1/TPH1/HADHA/AOX1/ACMSD/ALDH2/CAT/MAOB/TDO2
hsa05214	Glioma	73	0.207231	0.643101	0.993344	1	1	3072	tags=14%, list=16%, signal=12%	PDGFRB/GADD45A/PDGFB/SHC2/GADD45B/SHC3/CALML6/TGFA/CDKN2A/CDKN1A
hsa04217	Necroptosis	113	0.206279	0.677717	0.994941	1	1	5260	tags=23%, list=28%, signal=17%	PLA2G4C/ZBP1/TICAM2/TNF/BIRC3/IL1B/TNFAIP3/FASLG/TLR4/CFLAR/GLUD2/IL1A/PLA2G4A/TRAF2/BIRC2/SLC25A4/GLUL/USP21/CAMK2A/CAPN2/CYLD/MAPK10/STAT5B/TICAM1/TNFRSF10B/IFNGR1
hsa04920	Adipocytokine signaling pathway	62	0.191529	0.578919	0.996581	1	1	4819	tags=24%, list=26%, signal=18%	TNF/LEP/TNFRSF1B/NFKBIE/PCK1/PRKCQ/NFKBIA/ACSBG2/TRAF2/PPARA/ACSL4/IRS2/SOCS3/CPT1B/MAPK10
hsa03420	Nucleotide excision repair	45	0.211875	0.61493	0.996599	1	1	445	tags=2%, list=2%, signal=2%	GTF2H2C_2
hsa04012	ErbB signaling pathway	83	0.2072	0.651032	0.99661	1	1	3072	tags=12%, list=16%, signal=10%	NRG3/JUN/ERBB4/SHC2/SHC3/AREG/ABL2/CBLB/TGFA/CDKN1A
hsa05014	Amyotrophic lateral sclerosis	322	0.210469	0.771424	0.998487	1	1	2965	tags=10%, list=16%, signal=8%	PPP3R2/GRIN2B/UBQLN3/TNF/TUBB4A/PFN4/NEFM/NRG3/COX6B2/TUBAL3/NOS1/TNFRSF1B/ERBB4/DNAH17/DDIT3/GPX3/DNAH3/COX7B2/GRIA2/MAP1LC3C/BECN2/COX8C/DNAI1/GPX7/PSMA8/TUBB8/MAP1LC3B2/DNAH5/ERN1/GRIN2D/DNAH12
hsa00563	Glycosylphosphatidylinositol (GPI)-anchor biosynthesis	25	-0.154792	-0.402805	1	1	1	5597	tags=36%, list=30%, signal=25%	PIGT/PIGK/DPM2/PGAP1/PIGB/PIGS/PIGF/PIGN/PIGO
hsa00670	One carbon pool by folate	17	0.161321	0.37875	1	1	1	15811	tags=100%, list=84%, signal=16%	MTHFS/AMT/MTHFD1L/MTHFR/MTHFD2L/MTHFD2/MTR/SHMT2/GART/MTFMT/FTCD/MTHFD1/ATIC/DHFR/ALDH1L2/SHMT1/TYMS
hsa03022	Basal transcription factors	43	0.179771	0.517855	1	1	1	445	tags=2%, list=2%, signal=2%	GTF2H2C_2
hsa04115	p53 signaling pathway	71	0.187123	0.578582	1	1	1	4329	tags=15%, list=23%, signal=12%	RPRM/GADD45A/GADD45B/CDKN2A/CDKN1A/BBC3/SERPINE1/THBS1/IGFBP3/SFN/SESN2
hsa04120	Ubiquitin mediated proteolysis	134	0.14174	0.475434	1	1	1	1044	tags=2%, list=6%, signal=2%	BIRC7/SOCS1/BIRC3
hsa04130	SNARE interactions in vesicular transport	33	-0.174532	-0.478979	1	1	1	15566	tags=100%, list=83%, signal=17%	VAMP4/STX2/STX7/BET1/STX11/STX1A/STX6/VAMP2/STX16/STX18/STX4/VAMP1/BET1L/STX8/STX17/STX19/GOSR1/STX5/BNIP1/SNAP23/VAMP3/GOSR2/SNAP29/USE1/VAMP7/YKT6/SEC22B/STX3/VTI1A/VTI1B/VAMP5/VAMP8
hsa04136	Autophagy - other	32	0.154966	0.41886	1	1	1	15933	tags=100%, list=85%, signal=15%	BECN2/GABARAPL1/ULK2/ATG2A/ATG101/PIK3R4/ATG9B/ATG10/ATG12/IGBP1/ATG4B/ATG4D/ATG4C/ATG7/ATG5/ATG9A/ATG4A/ATG3/WIPI2/RPTOR/BECN1/GABARAPL2/GABARAP/PPP2CB/ATG13/MTOR/ATG16L1/PPP2CA/MLST8/ATG2B/WIPI1/PIK3C3
hsa04137	Mitophagy - animal	70	0.184863	0.571392	1	1	1	5635	tags=19%, list=30%, signal=13%	JUN/MAP1LC3C/BECN2/MAP1LC3B2/OPTN/GABARAPL1/BNIP3L/E2F1/MAPK10/ATF4/TBC1D17/RRAS/ULK1
hsa04140	Autophagy - animal	136	0.132981	0.446575	1	1	1	6834	tags=29%, list=36%, signal=18%	RRAGD/CTSL/MAP1LC3C/BECN2/MAP1LC3B2/PRKCQ/ATG16L2/DAPK1/ERN1/CFLAR/RAB39B/DAPK3/GABARAPL1/TANK/MTMR3/IRS2/ULK2/MAPK10/ZFYVE1/IGF1R/MAP2K1/IRS4/RRAS/ULK1/PIK3CA/MAPK3/NRBF2/MAP1LC3B/ATG2A/UVRAG/ATG101/PIK3R4/RB1CC1/SQSTM1/RRAGC/MTMR4/RRAGB/ATG9B/CAMKK2
hsa04141	Protein processing in endoplasmic reticulum	158	-0.123559	-0.439584	1	1	1	5703	tags=27%, list=30%, signal=19%	SSR4/BAK1/SEC24B/HSPH1/PDIA6/TRAM1/RAD23B/UBE4B/DERL1/UBQLN2/UBE2D4/EIF2S1/HSP90AB1/HSP90AA1/HSPA8/MOGS/DAD1/SEC31A/EIF2AK2/HSPBP1/EIF2AK1/HSPA1A/PREB/P4HB/MAN1A2/MAN1A1/SEC61A1/STT3A/HSPA4L/DDOST/SAR1B/SAR1A/UBXN4/RPN2/UGGT1/LMAN1/HSPA2/UBXN8/HSPA6/DNAJC5B/BCL2/MAN1C1/LMAN1L
hsa04144	Endocytosis	233	-0.188646	-0.698158	1	1	1	3936	tags=18%, list=21%, signal=14%	RAB8A/ARF6/WIPF2/AGAP5/RAB31/CAPZA1/RNF41/ARF1/TFRC/CAV1/FGFR2/SMAD2/SRC/CDC42/PSD4/VPS4B/RNF103-CHMP3/HSPA2/SH3KBP1/KIF5C/LDLRAP1/SNX32/FGFR4/ARRB1/GRK5/EPN3/HSPA6/BIN1/DNAJC6/DNM1/CXCR2/PARD6A/CHMP3/FGFR3/CAPZA3/FOLR1/FOLR2/SH3GL2/WIPF1/ASAP3/WIPF3/MVB12B
hsa04211	Longevity regulating pathway	82	-0.176636	-0.573981	1	1	1	3819	tags=17%, list=20%, signal=14%	RPS6KB2/PIK3R1/PRKACB/PRKACA/PRKAG3/SESN3/IGF1/CAT/PIK3R3/ADCY1/EIF4E1B/PPARGC1A/CAMK4/CREB3L3
hsa04213	Longevity regulating pathway - multiple species	58	-0.174303	-0.538333	1	1	1	5222	tags=34%, list=28%, signal=25%	PRKAB1/CLPB/HSPA8/AKT3/AKT2/PIK3CD/HSPA1A/RPS6KB2/PIK3R1/HDAC1/PRKACB/PRKACA/PRKAG3/EIF4EBP2/HSPA2/IGF1/CAT/HSPA6/PIK3R3/ADCY1
hsa04218	Cellular senescence	150	0.180987	0.61573	1	1	1	4108	tags=15%, list=22%, signal=12%	NFATC2/PPP3R2/CXCL8/GADD45A/TGFB2/GADD45B/HLA-F/CALML6/GATA4/LIN37/CDKN2A/CDKN1A/ETS1/CDKN2B/RAD9B/IL1A/SERPINE1/MAPK11/FOXO1/SMAD3/SLC25A4/TGFB3/IGFBP3
hsa04330	Notch signaling pathway	54	0.178444	0.530841	1	1	1	5794	tags=30%, list=31%, signal=21%	DLL3/HES1/NOTCH4/DLL4/TLE1/NOTCH3/DTX2/ATXN1/HEY1/MFNG/DLL1/JAG1/NUMBL/DVL1/RFNG/TLE4
hsa04714	Thermogenesis	194	0.199774	0.696997	1	1	1	3891	tags=12%, list=21%, signal=10%	CREB5/FGF21/UCP1/NPPB/COX16/ACTL6B/COX6B2/ADCY4/ADCY5/LIPE/ADCY2/COX7B2/CNR1/COX8C/NPPA/COX19/PPARG/PRKG1/KLB/ACTG1/CREB3L4/MAPK11/RPS6KA2/SOS2
hsa05010	Alzheimer disease	340	-0.176731	-0.680307	1	1	1	5108	tags=27%, list=27%, signal=20%	SLC39A5/SLC39A14/COX5B/NDUFB10/EIF2S1/HSD17B10/TUBB2A/PSMC3/AKT3/AKT2/PIK3CD/COX6B1/PPP3R1/SLC39A3/ATG2B/TUBB4B/PSMC1/GRIN2A/EIF2AK2/COX7A2/PSMD12/PSMB7/CASP7/PSMA1/PSMD11/CSNK2B/PSMD3/NDUFC1/FZD5/SLC25A5/COX5A/ADRM1/UQCRC2/SDHD/CALM1/PSMC4/NDUFA12/PSENEN/TUBA1C/PSMD8/PSMA4/PSMC5/PSMA5/UQCR10/NDUFA1/PSMD6/WNT10A/FZD6/TUBA1B/MAPT/PIK3R1/PSMC2/ITPR1/FZD1/PSMB2/GAPDH/WIPI1/FRAT1/PSMA2/FZD3/LRP1/PIK3…
hsa05012	Parkinson disease	228	-0.161322	-0.596298	1	1	1	6014	tags=36%, list=32%, signal=25%	DRD2/UBE2G1/PSMA3/PSMD14/TP53/PSMA7/PSMC6/VDAC1/NDUFA9/GNAI3/NDUFV2/NDUFA5/UQCRH/GNAI2/UBA52/PSMA6/NDUFB4/PSMD9/NDUFA4/VDAC3/CALM2/PSMB1/TUBA8/SLC39A5/SLC39A14/COX5B/NDUFB10/EIF2S1/TUBB2A/PSMC3/UBA1/COX6B1/SLC39A3/TUBB4B/PSMC1/COX7A2/PSMD12/PSMB7/PSMA1/PSMD11/PSMD3/NDUFC1/SLC25A5/COX5A/ADRM1/UQCRC2/SDHD/CALM1/PSMC4/NDUFA12/TUBA1C/CAMK2B/PSMD8/PSMA4/PSMC5/PSMA5/UQCR10/TXN2/NDUFA1/PSMD6/SNCAIP/TUBA…
hsa05016	Huntington disease	267	0.169197	0.610206	1	1	1	2965	tags=9%, list=16%, signal=7%	CREB5/GRIN2B/UCP1/GRIA4/TUBB4A/COX6B2/TUBAL3/PLCB4/KCNJ10/DNAH17/GPX3/DNAH3/COX7B2/GRIA2/BECN2/COX8C/DNAI1/GPX7/PSMA8/TUBB8/DNAH5/ERN1/DNAH12
hsa05017	Spinocerebellar ataxia	133	0.16527	0.55391	1	1	1	4017	tags=15%, list=21%, signal=12%	GRIN2B/KCND3/BEAN1/ATP2A3/PLCB4/ATXN3L/GRIA2/GRM1/BECN2/DAB1/PSMA8/ERN1/GRIN2D/SPTBN2/RELN/FGF14/XBP1/TRAF2/ATXN1/SLC25A4
hsa05020	Prion disease	227	0.19792	0.701232	1	1	1	2679	tags=8%, list=14%, signal=7%	CREB5/PPP3R2/GRIN2B/TNF/TUBB4A/CAV3/RYR2/COX6B2/TUBAL3/FYN/DDIT3/C9/IL1B/C8G/CACNA1S/COX7B2/COX8C/PSMA8/TUBB8
hsa05022	Pathways of neurodegeneration - multiple diseases	423	0.185401	0.693424	1	1	1	3637	tags=14%, list=19%, signal=12%	PPP3R2/CSNK1E/GRIN2B/GRIA4/TNF/CSNK1A1L/TUBB4A/RYR2/NEFM/SLC6A3/WNT3A/COX6B2/TUBAL3/NOS1/ATP2A3/TNFRSF1B/PLCB4/APC2/PTGS2/DNAH17/WNT8B/DDIT3/IL1B/FZD10/GPX3/CALML6/DNAH3/ATXN3L/CACNA1S/COX7B2/GRIA2/GRM1/MAP1LC3C/WNT2/BECN2/COX8C/DNAI1/FASLG/GPX7/PSMA8/TUBB8/MAP1LC3B2/CDK5R1/DNAH5/ERN1/GRIN2D/DNAH12/SPTBN2/UBA7/WNT4/RAB39B/CACNA1F/IL1A/FZD7/SNCA/MAP3K10/BDNF/HSPA5/WNT9A/XBP1
hsa05160	Hepatitis C	139	-0.178526	-0.627665	1	1	1	2629	tags=17%, list=14%, signal=14%	CLDN3/CDK4/YWHAB/PIK3R1/OAS3/YWHAQ/PSME3/CLDN9/IRF9/IFIT1B/TLR3/OAS1/E2F2/DDX58/CLDN20/PIK3R3/OAS2/PPP2R2B/CLDN34/CLDN8/IFIT1/RSAD2/PPP2R2C
hsa05161	Hepatitis B	145	0.197179	0.668944	1	1	1	1459	tags=6%, list=8%, signal=5%	CREB5/NFATC2/TICAM2/TNF/CXCL8/TLR2/JUN/TGFB2
hsa05162	Measles	114	0.167455	0.549881	1	1	1	3391	tags=12%, list=18%, signal=10%	IL2RB/TLR2/JUN/RAB9B/IL1B/TNFAIP3/SLAMF1/FASLG/TLR4/NFKBIA/CBLB/HSPA1L/BBC3/IL1A
hsa05165	Human papillomavirus infection	302	-0.194999	-0.73924	1	1	1	2415	tags=10%, list=13%, signal=9%	SLC9A3R1/ITGA2B/PTEN/TNC/ATP6V1B1/WNT7B/CCNE1/ITGB7/PIK3R3/WNT6/ISG15/PPP2R2B/COL2A1/PARD6A/LFNG/PTGER4/ITGA4/ATP6V1G3/TNN/TCF7L1/LAMA1/OASL/CREB3L3/CCNA1/ATP6V0E2/ATP6V0A4/SPP1/WNT11/WNT5B/AXIN2/PPP2R2C
hsa05171	Coronavirus disease - COVID-19	187	0.189853	0.660602	1	1	1	2000	tags=7%, list=11%, signal=6%	AGTR1/TNF/C3/CXCL8/TLR2/CSF2/ACE/JUN/SELP/C9/IL1B/C3AR1/C8G
hsa05203	Viral carcinogenesis	160	-0.167909	-0.600503	1	1	1	4974	tags=30%, list=26%, signal=22%	CCNA2/PIK3CD/GTF2H4/EP300/KAT2A/CCND3/VAC14/HDAC5/PSMC1/EIF2AK2/GSN/GTF2H3/PXN/RANBP1/SP100/CDK4/HNRNPK/PKM/YWHAB/REL/PIK3R1/SKP2/YWHAQ/CDKN1B/HDAC1/GTF2A2/PRKACB/RBPJL/PRKACA/JAK3/CCND2/SRC/CREBBP/GTF2A1/CDC42/PMAIP1/CDC20/IRF9/CCNE2/CCNE1/PIK3R3/EGR3/STAT5A/TRAF5/EGR2/HPN/CREB3L3/CCNA1
hsa05208	Chemical carcinogenesis - reactive oxygen species	180	0.15042	0.521953	1	1	1	3315	tags=8%, list=18%, signal=7%	MGST1/AS3MT/COX6B2/CYP2E1/JUN/EPHX4/AKR1C3/ABL2/CYP2F1/COX7B2/COX8C/SLC26A1/NFKBIA/AKR1C2/EPHX3
hsa05223	Non-small cell lung cancer	68	0.142263	0.438352	1	1	1	5171	tags=22%, list=27%, signal=16%	GADD45A/GADD45B/FHIT/TGFA/CDKN2A/CDKN1A/ALK/SOS2/MET/RASSF1/RARB/E2F1/PRKCA/STAT5B/MAP2K1
hsa05415	Diabetic cardiomyopathy	165	-0.197808	-0.706552	1	1	1	5117	tags=27%, list=27%, signal=20%	SP1/COX5B/NDUFB10/AKT3/AKT2/PIK3CD/COX6B1/CYBA/COX7A2/PPP1CC/NDUFC1/SLC25A5/COX5A/UQCRC2/SDHD/G6PD/NDUFA12/CAMK2B/UQCR10/SLC2A1/NDUFA1/GSR/PIK3R1/PPP1CB/SMAD2/GAPDH/PARP1/CPT2/REN/ATP2A1/PTEN/TNNI3/PDK2/CTSD/SLC2A4/PIK3R3/PRKCG/NCF4/PDK4/NOS3/AGT/PLCB2/GYS2/COL3A1

## Sheet: Supplementary Table 5
5.IL17, IL17RA and IL17RC expression of HPV-KI/HaCaT
Target	Sample	Expression	Expression SD	Mean Cq
IL17A	HaCaT-rep1	N.A.	N.A.	39.5237
	HaCaT-rep2	N.A.	N.A.	40.3571
	HaCaT-rep3	N.A.	N.A.	39.1213
	HPV-KI-rep1	N.A.	N.A.	38.986
	HPV-KI-rep2	N.A.	N.A.	39.4446
	HPV-KI-rep3	N.A.	N.A.	38.9935
IL17RA	HaCaT-rep1	N.A.	N.A.	35.528
	HaCaT-rep2	N.A.	N.A.	35.6552
	HaCaT-rep3	N.A.	N.A.	34.9617
	HPV-KI-rep1	N.A.	N.A.	34.8859
	HPV-KI-rep2	N.A.	N.A.	34.8789
	HPV-KI-rep3	N.A.	N.A.	34.3028
IL17RC	HaCaT-rep1	1.15199	0.212436	29.6009
	HaCaT-rep2	1.47576	0.337343	29.3137
	HaCaT-rep3	1.28351	0.127853	29.2901
	HPV-KI-rep1	0.941292	0.0688881	29.0927
	HPV-KI-rep2	0.914711	0.145209	29.2516
	HPV-KI-rep3	1	0.17725	28.9966

## Sheet: Supplementary Table 6
6.KEGG pathways enrichment for K14-HPV16 transgenic mice/FVB mice
ID	Description	setSize	enrichmentScore	NES	pvalue	p.adjust	qvalues	rank	leading_edge	core_enrichment
mmu04657	IL-17 signaling pathway	27	0.657528	2.42101	8.07045e-07	0.00024857	0.000220876	466	tags=67%, list=20%, signal=54%	Defb3/Il17a/Il17f/Csf2/S100a8/S100a9/Cxcl5/Defb4/Cxcl3/Ccl20/Cxcl2/Cxcl10/Il17c/Lcn2/Mmp13/Il6/Il1b/Ccl12
mmu04060	Cytokine-cytokine receptor interaction	84	0.470861	2.16968	2.05628e-06	0.000316666	0.000281385	668	tags=60%, list=29%, signal=44%	Il17a/Il17f/Csf2/Cxcl5/Il1f6/Il23a/Cxcl3/Cd40lg/Ccl4/Ccl20/Tnfsf4/Cxcl2/Il22/Il12b/Cxcl10/Ccl3/Cxcl11/Il17c/Il1a/Tnfrsf9/Cxcr2/Cxcr6/Ccl8/Csf3r/Il10/Ccr1/Il1f9/Il1f8/Ccr7/Il1f5/Ccr8/Il21r/Cxcl9/Il6/Il19/Il1b/Ccl12/Ltb/Il1rn/Ccr3/Il23r/Ccl22/Il13ra2/Cxcl13/Ccr6/Tnfrsf8/Cxcl1/Il2ra/Cd4/Tnf
mmu05323	Rheumatoid arthritis	22	0.629229	2.18895	3.68238e-05	0.00378058	0.00335937	516	tags=68%, list=22%, signal=53%	Il17a/Csf2/Cxcl5/Il23a/Cxcl3/Ccl20/Cxcl2/Ccl3/Il1a/H2-Eb2/Il6/Il1b/Ccl12/Ltb/Ctla4
mmu05164	Influenza A	28	0.554658	2.05456	0.000303191	0.0233457	0.0207446	598	tags=64%, list=26%, signal=48%	Tmprss11d/Oas1g/Oas3/Oas1a/Il12b/Cxcl10/Il1a/Oas2/Slc25a31/Mx1/H2-Eb2/Il6/Il1b/Ccl12/Nlrp3/Mx2/Irf7/Oas1b
mmu05162	Measles	24	0.55281	1.97845	0.00070654	0.0435229	0.0386738	637	tags=67%, list=28%, signal=49%	Oas1g/Oas3/Oas1a/Il12b/Il1a/Oas2/Ccne1/Slamf1/Mx1/Ccne2/Il6/Il1b/Mx2/Irf7/Oas1b/Il2ra
mmu04061	Viral protein interaction with cytokine and cytokine receptor	41	0.467105	1.9013	0.00132513	0.0660289	0.0586723	774	tags=68%, list=34%, signal=46%	Cxcl5/Cxcl3/Ccl4/Ccl20/Cxcl2/Cxcl10/Ccl3/Cxcl11/Cxcr2/Ccl8/Il10/Ccr1/Ccr7/Ccr8/Cxcl9/Il6/Il19/Ccl12/Ccr3/Ccl22/Cxcl13/Ccr6/Cxcl1/Il2ra/Tnf/Ccl19/Tnfsf14/Il18rap
mmu05322	Systemic lupus erythematosus	19	0.566972	1.91839	0.00150066	0.0660289	0.0586723	668	tags=68%, list=29%, signal=49%	Cd40lg/H3c3/H3c10/H2ac13/H3c8/Fcgr4/H4f16/Il10/C6/H2-Eb2/Fcgr1/H2ac8/Tnf
mmu05321	Inflammatory bowel disease	21	0.558574	1.9241	0.00199237	0.0660392	0.0586814	668	tags=67%, list=29%, signal=48%	Il17a/Il17f/Il23a/Il22/Il12b/Il1a/Il10/H2-Eb2/Il21r/Il6/Il1b/Il23r/Stat4/Tnf
mmu04621	NOD-like receptor signaling pathway	32	0.481062	1.84735	0.00201507	0.0660392	0.0586814	668	tags=56%, list=29%, signal=40%	Defb3/Defb4/Oas1g/Cxcl3/Oas3/Oas1a/Cxcl2/Defb14/Oas2/Il6/Il1b/Ccl12/Nlrp3/Gbp2b/Irf7/Oas1b/Cxcl1/Tnf
mmu04350	TGF-beta signaling pathway	12	-0.56632	-2.11839	0.00250824	0.0660392	0.0586814	672	tags=83%, list=29%, signal=59%	Acvr1c/Thbs1/Hjv/Fmod/Nog/Pitx2/Bmp5/Gdf5/Igsf1/Hamp2
mmu04217	Necroptosis	18	0.575451	1.91986	0.00256472	0.0660392	0.0586814	668	tags=72%, list=29%, signal=52%	Pla2g4d/H2ac13/Il1a/Slc25a31/Pla2g4b/Pla2g4e/Pla2g4c/Il1b/Zbp1/Nlrp3/Stat4/H2ac8/Tnf
mmu05171	Coronavirus disease - COVID-19	31	0.49142	1.88178	0.0028472	0.0660392	0.0586814	674	tags=61%, list=29%, signal=44%	Csf2/Oas1g/Oas3/Oas1a/Il12b/Cxcl10/Oas2/Isg15/C6/Mx1/Il6/Il1b/Ccl12/Nlrp3/Mx2/Oas1b/Cgas/Tnf/Tlr8
mmu05417	Lipid and atherosclerosis	18	0.569638	1.90046	0.00298824	0.0660392	0.0586814	668	tags=72%, list=29%, signal=52%	Cxcl3/Cd40lg/Cxcl2/Il12b/Ccl3/Il6/Il1b/Ccl12/Nlrp3/Calm4/Irf7/Cxcl1/Tnf
mmu04260	Cardiac muscle contraction	8	-0.667829	-2.0913	0.00300178	0.0660392	0.0586814	771	tags=100%, list=33%, signal=67%	Atp1b2/Slc8a3/Cox6a2/Tnnt2/Cacng1/Atp1b4/Cacng5
mmu05150	Staphylococcus aureus infection	28	0.485471	1.79828	0.0047693	0.0958645	0.0851837	496	tags=50%, list=22%, signal=40%	Defb3/Fpr1/Defb4/Krt16/Fpr3/Defb14/Fcgr4/Krt42/Il10/Cfi/H2-Eb2/Krt39/Fpr2/Fcgr1
mmu04744	Phototransduction	4	-0.799263	-1.86435	0.00497997	0.0958645	0.0851837	71	tags=75%, list=3%, signal=73%	Gucy2f/Rho/Pde6b
mmu04062	Chemokine signaling pathway	39	0.434653	1.75087	0.00722393	0.123737	0.109951	621	tags=54%, list=27%, signal=40%	Cxcl5/Cxcl3/Ccl4/Ccl20/Cxcl2/Cxcl10/Ccl3/Cxcl11/Cxcr2/Cxcr6/Ccl8/Ccr1/Ccr7/Ccr8/Cxcl9/Ccl12/Ccr3/Ccl22/Cxcl13/Ccr6/Cxcl1
mmu05414	Dilated cardiomyopathy	11	-0.5272	-1.90734	0.00723138	0.123737	0.109951	785	tags=91%, list=34%, signal=60%	Ttn/Atp2a1/Slc8a3/Sgcg/Pln/Tnnt2/Cacng1/Adcy1/Itga10/Cacng5
mmu05133	Pertussis	13	0.598611	1.81292	0.0114395	0.18544	0.164779	542	tags=69%, list=24%, signal=53%	Cxcl5/Il23a/Il12b/Il1a/Il10/Il6/Il1b/Nlrp3/Calm4
mmu05134	Legionellosis	8	0.660183	1.71216	0.0124313	0.189057	0.167993	668	tags=88%, list=29%, signal=62%	Cxcl3/Cxcl2/Il12b/Il6/Il1b/Cxcl1/Tnf
mmu04623	Cytosolic DNA-sensing pathway	12	0.601043	1.76972	0.0128902	0.189057	0.167993	603	tags=75%, list=26%, signal=56%	Ccl4/Dnase2b/Cxcl10/Il6/Il1b/Zbp1/Nlrp3/Irf7/Cgas
mmu04110	Cell cycle	35	0.422112	1.6443	0.0135768	0.190075	0.168898	951	tags=74%, list=41%, signal=44%	Smc1b/Ccne1/Mcm6/Mcm5/Ccne2/Cdkn2a/Cdc20/Cdc6/Chek1/Ccnb1/Cdk1/Plk1/Cdc25c/Mcm2/Bub1b/Orc1/Mcm3/Dbf4/Ttk/Ccna2/Bub1/Cdc45/Ccnb2/Pcna/Mcm4/Sfn
mmu04974	Protein digestion and absorption	19	-0.384427	-1.80364	0.0154313	0.206058	0.1831	761	tags=79%, list=33%, signal=53%	Atp1b2/Slc8a3/Eln/Col2a1/Col11a1/Atp1b4/Col22a1/Col9a2/Col8a2/Col9a3/Col8a1/Col11a2/Col9a1/Col27a1/Slc7a15
mmu04625	C-type lectin receptor signaling pathway	21	0.502169	1.7298	0.0169243	0.206058	0.1831	668	tags=62%, list=29%, signal=44%	Il23a/Clec4e/Il12b/Clec4d/Il10/Il6/Il1b/Clec4n/Nlrp3/Calm4/Clec7a/Ccl22/Tnf
mmu05202	Transcriptional misregulation in cancer	22	0.477044	1.65953	0.0174635	0.206058	0.1831	527	tags=50%, list=23%, signal=39%	Csf2/H3c3/H3c10/H3c8/Bcl2a1b/Gzmb/Bcl2a1a/Il6/Nfkbiz/Fcgr1/Cebpe
mmu04261	Adrenergic signaling in cardiomyocytes	13	-0.452877	-1.76209	0.0177159	0.206058	0.1831	791	tags=85%, list=34%, signal=56%	Pik3r5/Atp2a1/Atp1b2/Slc8a3/Pln/Tnnt2/Cacng1/Adcy1/Atp1b4/Adra1d/Cacng5
mmu04972	Pancreatic secretion	9	-0.562225	-1.86899	0.0180635	0.206058	0.1831	783	tags=89%, list=34%, signal=59%	Sctr/Atp2a1/Atp1b2/Adcy1/Atp1b4/Pla2g5/Cck/Pla2g12b
mmu05221	Acute myeloid leukemia	7	0.664488	1.65336	0.0199254	0.207797	0.184646	777	tags=100%, list=34%, signal=66%	Csf2/Bcl2a1b/Bcl2a1a/Fcgr1/Cebpe/Bcl2a1d/Ccna2
mmu05140	Leishmaniasis	11	0.570578	1.64454	0.0204477	0.207797	0.184646	668	tags=73%, list=29%, signal=52%	Il12b/Il1a/Fcgr4/Il10/H2-Eb2/Il1b/Fcgr1/Tnf
mmu05152	Tuberculosis	22	0.470521	1.63684	0.0208346	0.207797	0.184646	668	tags=59%, list=29%, signal=42%	Il23a/Clec4e/Il12b/Il1a/Fcgr4/Il10/H2-Eb2/Il6/Il1b/Fcgr1/Calm4/Clec7a/Tnf
mmu04114	Oocyte meiosis	19	0.481594	1.6295	0.0210714	0.207797	0.184646	643	tags=63%, list=28%, signal=46%	Smc1b/Stag3/Ccne1/Ccne2/Sgo1/Cdc20/Calm4/Ccnb1/Cdk1/Plk1/Cdc25c/Aurka
mmu04640	Hematopoietic cell lineage	17	0.527621	1.72336	0.0215893	0.207797	0.184646	668	tags=71%, list=29%, signal=50%	Csf2/Cd8a/Il1a/Csf3r/H2-Eb2/Il6/Il1b/Fcgr1/Cd22/Il2ra/Cd4/Tnf
mmu00232	Caffeine metabolism	1	0.976532	1.30727	0.0270841	0.252784	0.224621	55	tags=100%, list=2%, signal=98%	Uox
mmu04730	Long-term depression	6	0.666554	1.59445	0.0280917	0.254478	0.226125	441	tags=67%, list=19%, signal=54%	Pla2g4d/Pla2g4b/Pla2g4e/Pla2g4c
mmu04659	Th17 cell differentiation	21	0.477307	1.64416	0.030633	0.269571	0.239536	654	tags=52%, list=28%, signal=38%	Il17a/Il17f/Il23a/Il22/H2-Eb2/Il21r/Il6/Il1b/Il23r/Il2ra/Cd4
mmu05160	Hepatitis C	21	0.473283	1.6303	0.0325	0.27319	0.242752	668	tags=57%, list=29%, signal=41%	Oas1g/Oas3/Oas1a/Ifit1/Cxcl10/Oas2/Ifit1bl1/Mx1/Mx2/Irf7/Oas1b/Tnf
mmu00310	Lysine degradation	3	-0.779904	-1.59695	0.0328183	0.27319	0.242752	510	tags=100%, list=22%, signal=78%	Dhtkd1/Prdm16
mmu04911	Insulin secretion	8	-0.531488	-1.66435	0.0354715	0.281032	0.249721	761	tags=88%, list=33%, signal=59%	Atp1b2/Kcnj11/Adcy1/Atp1b4/Kcnn2/Cck/Kcnu1
mmu04613	Neutrophil extracellular trap formation	27	0.438834	1.61578	0.0361882	0.281032	0.249721	681	tags=56%, list=30%, signal=40%	Fpr1/Fpr3/H3c3/H3c10/H2ac13/H3c8/Fcgr4/H4f16/Slc25a31/Fpr2/Fcgr1/Clec7a/H2ac8/Tlr8/Padi4
mmu05310	Asthma	7	0.646551	1.60873	0.0372024	0.281032	0.249721	668	tags=86%, list=29%, signal=61%	Cd40lg/Epx/Il10/H2-Eb2/Fcer1a/Tnf
mmu04672	Intestinal immune network for IgA production	9	0.590351	1.5822	0.0374101	0.281032	0.249721	432	tags=56%, list=19%, signal=45%	Cd40lg/Icos/Il10/H2-Eb2/Il6
mmu04668	TNF signaling pathway	22	0.452294	1.57343	0.0399501	0.285558	0.253743	710	tags=55%, list=31%, signal=38%	Csf2/Cxcl5/Cxcl3/Ccl20/Cxcl2/Cxcl10/Il6/Il1b/Ccl12/Cxcl1/Tnf/Ifi47
mmu04923	Regulation of lipolysis in adipocytes	6	-0.588415	-1.63929	0.0402098	0.285558	0.253743	952	tags=100%, list=41%, signal=59%	Plin1/Ptger3/Tshr/Adcy1/Npy
mmu05143	African trypanosomiasis	7	0.62911	1.56533	0.0431548	0.285558	0.253743	668	tags=86%, list=29%, signal=61%	Il12b/Il10/Hba-a2/Il6/Il1b/Tnf
mmu05030	Cocaine addiction	3	-0.763375	-1.5631	0.0438512	0.285558	0.253743	548	tags=100%, list=24%, signal=76%	Ppp1r1b/Fosb
mmu04919	Thyroid hormone signaling pathway	5	-0.637353	-1.63671	0.044469	0.285558	0.253743	839	tags=100%, list=36%, signal=64%	Atp2a1/Atp1b2/Pln/Atp1b4
mmu04620	Toll-like receptor signaling pathway	18	0.478135	1.59518	0.0444727	0.285558	0.253743	674	tags=61%, list=29%, signal=44%	Ccl4/Il12b/Cxcl10/Ccl3/Cxcl11/Cxcl9/Il6/Il1b/Irf7/Tnf/Tlr8
mmu04936	Alcoholic liver disease	14	0.510703	1.5855	0.0445026	0.285558	0.253743	668	tags=57%, list=29%, signal=41%	Il17a/Cxcl3/Cxcl2/Il12b/Il6/Il1b/Cxcl1/Tnf
mmu04975	Fat digestion and absorption	2	-0.86087	-1.49481	0.051443	0.323356	0.287329	323	tags=100%, list=14%, signal=86%	Pla2g12b
mmu04340	Hedgehog signaling pathway	3	-0.743802	-1.52302	0.0563799	0.34619	0.307619	593	tags=100%, list=26%, signal=74%	Hhatl/Boc
mmu04213	Longevity regulating pathway - multiple species	2	-0.825217	-1.4329	0.0573951	0.34619	0.307619	405	tags=100%, list=18%, signal=82%	Foxa2
mmu05146	Amoebiasis	16	0.476493	1.53951	0.0588988	0.34619	0.307619	668	tags=56%, list=29%, signal=40%	Csf2/Cxcl3/Cxcl2/Il12b/Il10/Il6/Il1b/Cxcl1/Tnf
mmu04371	Apelin signaling pathway	12	-0.408949	-1.52972	0.0595717	0.34619	0.307619	791	tags=83%, list=34%, signal=55%	Pik3r5/Slc8a3/Ryr1/Plin1/Ryr3/Klf2/Adcy1/Serpine1/Ccn2/Gng13
mmu04913	Ovarian steroidogenesis	13	0.505438	1.53074	0.0611702	0.348897	0.310024	449	tags=46%, list=20%, signal=37%	Pla2g4d/Acot3/Pla2g4b/Pla2g4e/Pla2g4c/Acot5
mmu04660	T cell receptor signaling pathway	16	0.474761	1.53391	0.0627401	0.350746	0.311668	304	tags=38%, list=13%, signal=33%	Csf2/Cd40lg/Cd8a/Pdcd1/Icos/Il10
mmu04664	Fc epsilon RI signaling pathway	12	0.508686	1.49779	0.063772	0.350746	0.311668	668	tags=58%, list=29%, signal=42%	Csf2/Pla2g4d/Pla2g4b/Pla2g4e/Pla2g4c/Fcer1a/Tnf
mmu04666	Fc gamma R-mediated phagocytosis	12	0.505899	1.48958	0.0651289	0.351925	0.312715	496	tags=50%, list=22%, signal=39%	Pla2g4d/Fcgr4/Pla2g4b/Pla2g4e/Pla2g4c/Fcgr1
mmu04370	VEGF signaling pathway	10	0.538513	1.49497	0.0674157	0.358001	0.318114	441	tags=50%, list=19%, signal=41%	Pla2g4d/Pla2g4b/Sh2d2a/Pla2g4e/Pla2g4c
mmu05168	Herpes simplex virus 1 infection	25	0.416009	1.50641	0.0717762	0.374696	0.332949	668	tags=52%, list=29%, signal=37%	Oas1g/Oas3/Oas1a/Il12b/Oas2/H2-Eb2/Il6/Il1b/Ccl12/Irf7/Oas1b/Cgas/Tnf
mmu05144	Malaria	11	0.504035	1.45275	0.081044	0.415901	0.369563	466	tags=55%, list=20%, signal=44%	Cd40lg/Il10/Hba-a2/Il6/Il1b/Ccl12
mmu04912	GnRH signaling pathway	8	0.562744	1.45945	0.0823699	0.415901	0.369563	542	tags=62%, list=24%, signal=48%	Pla2g4d/Pla2g4b/Pla2g4e/Pla2g4c/Calm4
mmu04630	JAK-STAT signaling pathway	27	0.396505	1.45992	0.0868516	0.431456	0.383386	637	tags=52%, list=28%, signal=38%	Csf2/Il23a/Il22/Il12b/Csf3r/Il10/Il21r/Il6/Aox4/Il19/Il23r/Stat4/Il13ra2/Il2ra
mmu00590	Arachidonic acid metabolism	19	0.432952	1.46492	0.0896465	0.438272	0.389442	441	tags=37%, list=19%, signal=30%	Cyp2b9/Pla2g4d/Cyp2b13/Alox8/Pla2g4b/Pla2g4e/Pla2g4c
mmu04360	Axon guidance	11	-0.391304	-1.41568	0.10219	0.491788	0.436996	938	tags=82%, list=41%, signal=49%	Sema3e/Plcg2/Rac2/Ablim2/Sema6c/Boc/Trpc5/Unc5c/Lrrc4c
mmu00430	Taurine and hypotaurine metabolism	1	0.945241	1.26538	0.10728	0.508341	0.451704	127	tags=100%, list=6%, signal=95%	Gm4847
mmu04650	Natural killer cell mediated cytotoxicity	16	0.442363	1.42923	0.110115	0.511518	0.454528	468	tags=44%, list=20%, signal=35%	Csf2/Fcgr4/Ulbp1/Gzmb/Ncr1/Sh2d1a/Klrc1
mmu04072	Phospholipase D signaling pathway	14	0.449093	1.39422	0.112565	0.511518	0.454528	441	tags=43%, list=19%, signal=35%	Pla2g4d/Grm6/Cxcr2/Pla2g4b/Pla2g4e/Pla2g4c
mmu00061	Fatty acid biosynthesis	2	0.810338	1.32054	0.112933	0.511518	0.454528	17	tags=50%, list=1%, signal=50%	Olah
mmu04622	RIG-I-like receptor signaling pathway	7	0.553224	1.37652	0.11756	0.524758	0.466293	668	tags=71%, list=29%, signal=51%	Il12b/Cxcl10/Isg15/Irf7/Tnf
mmu04270	Vascular smooth muscle contraction	17	0.425906	1.39113	0.134541	0.591979	0.526024	542	tags=47%, list=24%, signal=36%	Nppb/Pla2g4d/Adm2/Pla2g4b/Pla2g4e/Pla2g4c/Calcb/Calm4
mmu00140	Steroid hormone biosynthesis	10	0.485403	1.34753	0.13764	0.597088	0.530564	767	tags=60%, list=33%, signal=40%	Cyp2b9/Cyp2b13/Sult2b1/Cyp3a13/Cyp2b23/Cyp7b1
mmu04064	NF-kappa B signaling pathway	23	0.384894	1.36015	0.142503	0.605887	0.538382	747	tags=57%, list=32%, signal=39%	Cxcl3/Cd40lg/Ccl4/Cxcl2/Bcl2a1b/Bcl2a1a/Il1b/Ltb/Cxcl1/Bcl2a1d/Tnf/Ccl19/Tnfsf14
mmu00340	Histidine metabolism	4	-0.557881	-1.3013	0.143603	0.605887	0.538382	171	tags=100%, list=7%, signal=93%	Aldh3b2/Carns1/Cndp1
mmu05166	Human T-cell leukemia virus 1 infection	29	0.362109	1.35521	0.148148	0.608395	0.540611	1070	tags=72%, list=46%, signal=39%	Csf2/Ccne1/Slc25a31/H2-Eb2/Ccne2/Il6/Cdkn2a/Cdc20/Chek1/Il2ra/Cd4/Tnf/Bub1b/Ccna2/Il2rb/Itgal/Ccnb2/Pttg1/Fosl1/H2-Q6/Lck
mmu05169	Epstein-Barr virus infection	29	0.362106	1.35519	0.148148	0.608395	0.540611	777	tags=52%, list=34%, signal=35%	Oas1g/Oas3/Oas1a/Cxcl10/Oas2/Isg15/Ccne1/H2-Eb2/Ccne2/Il6/Irf7/Oas1b/Tnf/Entpd3/Ccna2
mmu04920	Adipocytokine signaling pathway	5	-0.512953	-1.31725	0.152113	0.614107	0.545686	266	tags=60%, list=12%, signal=53%	Npy/Acsl6/Lep
mmu04310	Wnt signaling pathway	12	-0.349288	-1.30655	0.154717	0.614107	0.545686	829	tags=75%, list=36%, signal=48%	Rac2/Nkd1/Wnt2/Rspo2/Frzb/Wif1/Notum/Fzd9/Cxxc4
mmu05034	Alcoholism	14	0.428113	1.32909	0.155759	0.614107	0.545686	278	tags=36%, list=12%, signal=32%	H3c3/H3c10/H2ac13/H3c8/H4f16
mmu05208	Chemical carcinogenesis - reactive oxygen species	8	0.502699	1.30373	0.157514	0.614107	0.545686	404	tags=38%, list=18%, signal=31%	Lpo/Slc25a31/Slc26a9
mmu04071	Sphingolipid signaling pathway	10	0.470162	1.30522	0.160112	0.616433	0.547753	1083	tags=90%, list=47%, signal=48%	Cers3/Oprd1/Fcer1a/Tnf/Sgpp2/Degs2/Sptlc3/Kng2/Mapk13
mmu05330	Allograft rejection	12	0.4527	1.33294	0.164179	0.622024	0.552721	403	tags=42%, list=18%, signal=35%	Cd40lg/Il12b/Il10/Gzmb/H2-Eb2
mmu04750	Inflammatory mediator regulation of TRP channels	15	0.416223	1.3268	0.166452	0.622024	0.552721	694	tags=53%, list=30%, signal=37%	Pla2g4d/Pla2g4b/Pla2g4e/Pla2g4c/Il1b/Calm4/Htr2b/Trpv3
mmu05167	Kaposi sarcoma-associated herpesvirus infection	23	0.374218	1.32242	0.168525	0.622024	0.552721	621	tags=43%, list=27%, signal=32%	Csf2/Cxcl3/Cxcl2/Ccr1/Ccr8/Il6/Calm4/Ccr3/Irf7/Cxcl1
mmu05231	Choline metabolism in cancer	7	0.522343	1.29968	0.169643	0.622024	0.552721	441	tags=57%, list=19%, signal=46%	Pla2g4d/Pla2g4b/Pla2g4e/Pla2g4c
mmu05332	Graft-versus-host disease	12	0.447935	1.31891	0.173677	0.626866	0.557023	468	tags=50%, list=20%, signal=40%	Il1a/Gzmb/H2-Eb2/Il6/Il1b/Klrc1
mmu00830	Retinol metabolism	15	0.409667	1.3059	0.176774	0.626866	0.557023	635	tags=47%, list=28%, signal=34%	Cyp2b9/Cyp2b13/Cyp2a4/Dhrs9/Aox4/Cyp3a13/Cyp2b23
mmu00534	Glycosaminoglycan biosynthesis - heparan sulfate / heparin	1	-0.89874	-1.21178	0.177083	0.626866	0.557023	235	tags=100%, list=10%, signal=90%
mmu04724	Glutamatergic synapse	12	0.444056	1.30749	0.179104	0.626866	0.557023	441	tags=42%, list=19%, signal=34%	Pla2g4d/Grm6/Pla2g4b/Pla2g4e/Pla2g4c
mmu05412	Arrhythmogenic right ventricular cardiomyopathy	9	-0.393085	-1.30672	0.188925	0.646798	0.574735	974	tags=78%, list=42%, signal=45%	Atp2a1/Slc8a3/Sgcg/Cacng1/Actn3/Itga10/Cacng5
mmu05163	Human cytomegalovirus infection	25	0.350048	1.26755	0.190998	0.646798	0.574735	668	tags=48%, list=29%, signal=34%	Ccl4/Ccl3/Cxcr2/Ccr1/Il6/Il1b/Ccl12/Cdkn2a/Calm4/Ccr3/Cgas/Tnf
mmu05161	Hepatitis B	14	0.41215	1.27953	0.191099	0.646798	0.574735	1359	tags=100%, list=59%, signal=41%	Ccne1/Ccne2/Il6/Irf7/Stat4/Birc5/Tnf/Ccna2/Pcna/Mapk13/E2f2/Ifih1/E2f1/Egr3
mmu04141	Protein processing in endoplasmic reticulum	3	-0.61157	-1.25226	0.193627	0.648231	0.576008	897	tags=100%, list=39%, signal=61%	Hsp90aa1/Fbxo2
mmu04024	cAMP signaling pathway	17	-0.275742	-1.24575	0.196507	0.650796	0.578288	829	tags=76%, list=36%, signal=49%	Rac2/Atp2a1/Atp1b2/Pln/Edn3/Ptger3/Grin3a/Tshr/Ppp1r1b/Adcy1/Atp1b4/Npy/Sstr1
mmu04935	Growth hormone synthesis, secretion and action	5	-0.484367	-1.24385	0.202817	0.659083	0.585651	423	tags=80%, list=18%, signal=65%	Plcg2/Igfals/Adcy1/Sstr1
mmu03250	Viral life cycle - HIV-1	6	0.525731	1.25759	0.203288	0.659083	0.585651	870	tags=83%, list=38%, signal=52%	Trim30d/Mx1/Mx2/Cd4/Ccr5
mmu04015	Rap1 signaling pathway	15	0.393259	1.2536	0.215484	0.682759	0.606689	39	tags=13%, list=2%, signal=13%	Fgf23/Fpr1
mmu04940	Type I diabetes mellitus	11	0.432709	1.24717	0.215659	0.682759	0.606689	458	tags=45%, list=20%, signal=37%	Il12b/Il1a/Gzmb/H2-Eb2/Il1b
mmu05410	Hypertrophic cardiomyopathy	10	-0.354367	-1.22728	0.217241	0.682759	0.606689	785	tags=80%, list=34%, signal=53%	Ttn/Atp2a1/Slc8a3/Sgcg/Tnnt2/Cacng1/Itga10/Cacng5
mmu04925	Aldosterone synthesis and secretion	7	-0.4137	-1.23721	0.220544	0.683007	0.606909	405	tags=57%, list=18%, signal=47%	Adcy1/Atp1b4/Nr4a2/Nr4a1
mmu04723	Retrograde endocannabinoid signaling	7	-0.4122	-1.23272	0.223565	0.683007	0.606909	1357	tags=43%, list=59%, signal=18%	Adcy1/Gng13/Gabrg2
mmu04927	Cortisol synthesis and secretion	3	-0.589822	-1.20773	0.22549	0.683007	0.606909	947	tags=100%, list=41%, signal=59%	Adcy1/Nr4a1
mmu04928	Parathyroid hormone synthesis, secretion and action	7	0.497454	1.23775	0.22619	0.683007	0.606909	385	tags=43%, list=17%, signal=36%	Fgf23/Mmp25/Mmp13
mmu04721	Synaptic vesicle cycle	4	-0.517842	-1.20791	0.229765	0.684856	0.608553	1113	tags=100%, list=48%, signal=52%	Slc1a1/Slc6a13/Slc6a7
mmu00650	Butanoate metabolism	1	-0.871795	-1.17545	0.23125	0.684856	0.608553	297	tags=100%, list=13%, signal=87%
mmu04010	MAPK signaling pathway	30	0.31941	1.20956	0.237927	0.68504	0.608716	510	tags=33%, list=22%, signal=26%	Fgf23/Pla2g4d/Il1a/Ptpn5/Areg/Pla2g4b/Pla2g4e/Pla2g4c/Il1b/Ereg
mmu04012	ErbB signaling pathway	5	0.548645	1.22154	0.238022	0.68504	0.608716	510	tags=60%, list=22%, signal=47%	Areg/Nrg1/Ereg
mmu05142	Chagas disease	14	0.39723	1.23321	0.239529	0.68504	0.608716	466	tags=43%, list=20%, signal=34%	Il12b/Ccl3/Il10/Il6/Il1b/Ccl12
mmu00980	Metabolism of xenobiotics by cytochrome P450	4	-0.513055	-1.19674	0.240209	0.68504	0.608716	1124	tags=100%, list=49%, signal=51%	Gstp3/Adh7/Aldh3b2
mmu00260	Glycine, serine and threonine metabolism	1	0.883963	1.18335	0.247126	0.689253	0.61246	268	tags=100%, list=12%, signal=88%	Tdh
mmu05203	Viral carcinogenesis	22	0.345475	1.20183	0.247191	0.689253	0.61246	591	tags=45%, list=26%, signal=34%	H4f16/Ccne1/Ccr8/Ccne2/Cdkn2a/Cdc20/Chek1/Ccr3/Cdk1/Irf7
mmu04726	Serotonergic synapse	16	0.382014	1.23425	0.248399	0.689253	0.61246	574	tags=44%, list=25%, signal=33%	Pla2g4d/Alox8/Pla2g4b/Pla2g4e/Pla2g4c/Htr1b/Htr2b
mmu00062	Fatty acid elongation	7	0.482638	1.20089	0.25744	0.707961	0.629084	1010	tags=86%, list=44%, signal=48%	Acot3/Acot5/Elovl3/Elovl4/Them5/Elovl7
mmu00592	alpha-Linolenic acid metabolism	8	0.455335	1.18089	0.263006	0.7141	0.634539	441	tags=50%, list=19%, signal=41%	Pla2g4d/Pla2g4b/Pla2g4e/Pla2g4c
mmu00533	Glycosaminoglycan biosynthesis - keratan sulfate	3	0.636261	1.19315	0.26431	0.7141	0.634539	62	tags=33%, list=3%, signal=32%	Chst4
mmu05217	Basal cell carcinoma	5	-0.44973	-1.1549	0.270423	0.724262	0.643569	600	tags=80%, list=26%, signal=59%	Wnt2/Ptch2/Gadd45g/Fzd9
mmu04218	Cellular senescence	23	0.32973	1.16521	0.273854	0.727129	0.646116	663	tags=48%, list=29%, signal=34%	Il1a/Ccne1/Slc25a31/Ccne2/Il6/Cdkn2a/Calm4/Chek1/Ccnb1/Cdk1/Mybl2
mmu04931	Insulin resistance	2	0.710435	1.15774	0.278689	0.730465	0.649081	668	tags=100%, list=29%, signal=71%	Il6/Tnf
mmu05135	Yersinia infection	16	0.369474	1.19374	0.28169	0.730465	0.649081	668	tags=50%, list=29%, signal=36%	Cd8a/Il10/Il6/Il1b/Ccl12/Nlrp3/Cd4/Tnf
mmu05320	Autoimmune thyroid disease	12	0.399945	1.17761	0.282225	0.730465	0.649081	516	tags=42%, list=22%, signal=32%	Cd40lg/Il10/Gzmb/H2-Eb2/Ctla4
mmu04211	Longevity regulating pathway	2	-0.663478	-1.15206	0.286976	0.736571	0.654506	777	tags=100%, list=34%, signal=66%	Adcy1
mmu00100	Steroid biosynthesis	4	-0.490862	-1.14497	0.292428	0.736647	0.654574	1175	tags=100%, list=51%, signal=49%	Cyp51/Soat1/Sqle
mmu03410	Base excision repair	6	0.486063	1.1627	0.295964	0.736647	0.654574	1186	tags=100%, list=52%, signal=49%	Lig1/Fen1/Pcna/Ung/Pole2/Neil3
mmu04970	Salivary secretion	9	0.426011	1.14175	0.299281	0.736647	0.654574	5	tags=11%, list=0%, signal=11%	Lpo
mmu05213	Endometrial cancer	1	-0.828336	-1.11686	0.302083	0.736647	0.654574	397	tags=100%, list=17%, signal=83%
mmu05216	Thyroid cancer	1	-0.828336	-1.11686	0.302083	0.736647	0.654574	397	tags=100%, list=17%, signal=83%
mmu05033	Nicotine addiction	3	-0.549391	-1.12494	0.303922	0.736647	0.654574	47	tags=67%, list=2%, signal=65%	Grin3a/Gabrg2
mmu04530	Tight junction	10	-0.321553	-1.11364	0.306897	0.736647	0.654574	1566	tags=100%, list=68%, signal=32%	Pcna/Slc9a3r1/Cldn4/Crb3/Tuba8/Cldn2/Cldn10/Myl6b/Cldn22
mmu04979	Cholesterol metabolism	4	0.553054	1.14391	0.318255	0.736647	0.654574	59	tags=25%, list=3%, signal=24%	Abcb11
mmu03013	Nucleocytoplasmic transport	4	-0.475631	-1.10945	0.321149	0.736647	0.654574	1210	tags=100%, list=53%, signal=48%	Kpna2/Aaas/Nxt1
mmu00512	Mucin type O-glycan biosynthesis	2	0.694348	1.13152	0.322404	0.736647	0.654574	705	tags=100%, list=31%, signal=69%	Galnt6/Galnt3
mmu00514	Other types of O-glycan biosynthesis	2	0.694348	1.13152	0.322404	0.736647	0.654574	705	tags=100%, list=31%, signal=69%	Galnt6/Galnt3
mmu03030	DNA replication	16	0.35608	1.15046	0.322663	0.736647	0.654574	1488	tags=100%, list=65%, signal=36%	Mcm6/Mcm5/Prim1/Mcm2/Lig1/Mcm3/Fen1/Pcna/Mcm4/Rfc4/Pole2/Dna2/Mcm7/Rfc3/Prim2/Pola1
mmu00564	Glycerophospholipid metabolism	12	0.386013	1.13658	0.322931	0.736647	0.654574	441	tags=42%, list=19%, signal=34%	Pla2g4d/Pla2g4b/Plpp4/Pla2g4e/Pla2g4c
mmu04512	ECM-receptor interaction	12	-0.284506	-1.06423	0.324528	0.736647	0.654574	663	tags=75%, list=29%, signal=54%	Thbs1/Col2a1/Comp/Chad/Col9a2/Itga10/Col9a3/Col9a1/Sv2b
mmu05340	Primary immunodeficiency	13	0.374399	1.13388	0.325798	0.736647	0.654574	1445	tags=100%, list=63%, signal=37%	Cd40lg/Cd8a/Icos/Cd4/Ada/Zap70/Il7r/Ung/Lck/Cd40/Il2rg/Tap1/Blnk
mmu04614	Renin-angiotensin system	4	0.551202	1.14008	0.327948	0.736647	0.654574	439	tags=50%, list=19%, signal=41%	Klk1b27/Klk1
mmu04727	GABAergic synapse	7	-0.36834	-1.10155	0.329305	0.736647	0.654574	658	tags=71%, list=29%, signal=51%	Slc6a13/Slc12a5/Adcy1/Gng13/Gabrg2
mmu00591	Linoleic acid metabolism	10	0.402628	1.11774	0.330056	0.736647	0.654574	596	tags=50%, list=26%, signal=37%	Pla2g4d/Pla2g4b/Pla2g4e/Pla2g4c/Cyp3a13
mmu05145	Toxoplasmosis	12	0.380318	1.11982	0.335142	0.740719	0.658192	1229	tags=83%, list=53%, signal=39%	Cd40lg/Il12b/Il10/H2-Eb2/Tnf/Ccr5/Ppif/Mapk13/Igtp/Cd40
mmu04933	AGE-RAGE signaling pathway in diabetic complications	9	0.415345	1.11316	0.336691	0.740719	0.658192	668	tags=56%, list=29%, signal=40%	Il1a/Il6/Il1b/Ccl12/Tnf
mmu00410	beta-Alanine metabolism	5	-0.424247	-1.08946	0.343662	0.750694	0.667056	171	tags=40%, list=7%, signal=37%	Carns1/Cndp1
mmu04914	Progesterone-mediated oocyte maturation	13	0.362865	1.09895	0.355053	0.764901	0.679679	1083	tags=77%, list=47%, signal=41%	Ccnb1/Cdk1/Plk1/Cdc25c/Aurka/Ccna2/Bub1/Ccnb2/Kif22/Mapk13
mmu03008	Ribosome biogenesis in eukaryotes	2	0.678618	1.10589	0.357013	0.764901	0.679679	206	tags=50%, list=9%, signal=46%	Rpp25
mmu04140	Autophagy - animal	2	-0.634348	-1.10148	0.357616	0.764901	0.679679	844	tags=100%, list=37%, signal=63%	Ddit4
mmu05230	Central carbon metabolism in cancer	1	-0.792699	-1.06881	0.364583	0.774425	0.688143	479	tags=100%, list=21%, signal=79%
mmu04713	Circadian entrainment	5	-0.412694	-1.05979	0.374648	0.786929	0.699253	730	tags=80%, list=32%, signal=55%	Ryr1/Ryr3/Adcy1/Gng13
mmu04961	Endocrine and other factor-regulated calcium reabsorption	5	0.482598	1.07449	0.37558	0.786929	0.699253	439	tags=40%, list=19%, signal=32%	Klk1b27/Klk1
mmu04658	Th1 and Th2 cell differentiation	13	0.355189	1.0757	0.380319	0.791475	0.703293	1358	tags=92%, list=59%, signal=38%	Il12b/H2-Eb2/Stat4/Il2ra/Cd4/Il2rb/Zap70/Lck/Mapk13/Il12rb1/Il4ra/Il2rg
mmu00565	Ether lipid metabolism	10	0.385256	1.06952	0.389045	0.801878	0.712537	441	tags=40%, list=19%, signal=32%	Pla2g4d/Pla2g4b/Pla2g4e/Pla2g4c
mmu05207	Chemical carcinogenesis - receptor activation	16	0.332111	1.07302	0.390525	0.801878	0.712537	67	tags=12%, list=3%, signal=12%	Cyp2b9/Cyp2b13
mmu04115	p53 signaling pathway	17	0.328769	1.07385	0.393273	0.802173	0.712799	1255	tags=82%, list=55%, signal=38%	Ccne1/Rrm2/Ccne2/Cdkn2a/Chek1/Ccnb1/Cdk1/Ccnb2/Sfn/Gtse1/Pmaip1/Rprm/Pidd1/Adgrb1
mmu00240	Pyrimidine metabolism	6	0.448746	1.07344	0.397608	0.80568	0.715915	1030	tags=83%, list=45%, signal=46%	Rrm2/Entpd3/Tyms/Dck/Rrm1
mmu00010	Glycolysis / Gluconeogenesis	3	-0.512832	-1.05008	0.401961	0.809176	0.719022	1124	tags=100%, list=49%, signal=51%	Adh7/Aldh3b2
mmu05170	Human immunodeficiency virus 1 infection	20	0.307914	1.04694	0.413317	0.822565	0.730919	1166	tags=75%, list=51%, signal=37%	Trim30d/Calm4/Chek1/Ccnb1/Cdk1/Cgas/Cdc25c/Cd4/Tnf/Ccr5/Ccnb2/H2-Q6/Mapk13/Ap1m2/Bst2
mmu04510	Focal adhesion	14	0.336138	1.04355	0.41623	0.822565	0.730919	117	tags=14%, list=5%, signal=14%	Col6a4/Myl7
mmu04612	Antigen processing and presentation	10	0.37546	1.04232	0.419944	0.822565	0.730919	668	tags=50%, list=29%, signal=36%	Cd8a/H2-Eb2/Klrc1/Cd4/Tnf
mmu04514	Cell adhesion molecules	29	0.279032	1.04429	0.421744	0.822565	0.730919	403	tags=28%, list=18%, signal=23%	Cd40lg/Cd8a/Sell/Pdcd1/Icos/Tigit/Cd6/H2-Eb2
mmu01040	Biosynthesis of unsaturated fatty acids	8	0.401757	1.04194	0.421965	0.822565	0.730919	1010	tags=75%, list=44%, signal=42%	Acot3/Acot5/Elovl3/Acaa1b/Elovl4/Elovl7
mmu04964	Proximal tubule bicarbonate reclamation	3	-0.502827	-1.0296	0.431373	0.835615	0.742515	1147	tags=100%, list=50%, signal=50%	Atp1b2/Atp1b4
mmu04146	Peroxisome	6	-0.364547	-1.01561	0.441441	0.841176	0.747457	1466	tags=83%, list=64%, signal=30%	Acox2/Far2/Far1/Hmgcll1/Acsl6
mmu05032	Morphine addiction	6	-0.363311	-1.01216	0.441441	0.841176	0.747457	158	tags=50%, list=7%, signal=47%	Adcy1/Gng13/Gabrg2
mmu05218	Melanoma	7	0.411973	1.02506	0.449405	0.841176	0.747457	28	tags=14%, list=1%, signal=14%	Fgf23
mmu00330	Arginine and proline metabolism	6	-0.359183	-1.00066	0.453453	0.841176	0.747457	171	tags=67%, list=7%, signal=62%	Hoga1/Sat2/Carns1/Cndp1
mmu05226	Gastric cancer	12	0.341005	1.00406	0.455902	0.841176	0.747457	499	tags=33%, list=22%, signal=26%	Fgf23/Ccne1/Ccne2/Wnt7a
mmu04137	Mitophagy - animal	2	-0.578261	-1.00409	0.459161	0.841176	0.747457	973	tags=100%, list=42%, signal=58%	Atg9b
mmu00030	Pentose phosphate pathway	1	0.7701	1.03093	0.45977	0.841176	0.747457	530	tags=100%, list=23%, signal=77%	Rgn
mmu00053	Ascorbate and aldarate metabolism	1	0.7701	1.03093	0.45977	0.841176	0.747457	530	tags=100%, list=23%, signal=77%	Rgn
mmu01200	Carbon metabolism	1	0.7701	1.03093	0.45977	0.841176	0.747457	530	tags=100%, list=23%, signal=77%	Rgn
mmu05211	Renal cell carcinoma	2	-0.575652	-0.999558	0.463576	0.841176	0.747457	979	tags=100%, list=43%, signal=58%	Egln3
mmu04910	Insulin signaling pathway	1	0.764885	1.02394	0.469349	0.841176	0.747457	542	tags=100%, list=24%, signal=76%	Calm4
mmu00670	One carbon pool by folate	3	0.538495	1.00981	0.469697	0.841176	0.747457	1064	tags=100%, list=46%, signal=54%	Tyms/Dhfr/Mthfd2
mmu03260	Virion - Human immunodeficiency virus	2	0.622609	1.01462	0.471767	0.841176	0.747457	870	tags=100%, list=38%, signal=62%	Cd4/Ccr5
mmu04921	Oxytocin signaling pathway	15	0.311771	0.993837	0.473548	0.841176	0.747457	542	tags=33%, list=24%, signal=26%	Pla2g4d/Pla2g4b/Pla2g4e/Pla2g4c/Calm4
mmu01232	Nucleotide metabolism	8	0.386517	1.00242	0.475434	0.841176	0.747457	1030	tags=75%, list=45%, signal=42%	Rrm2/Ada/Entpd3/Tyms/Dck/Rrm1
mmu03267	Virion - Adenovirus	3	-0.482384	-0.987738	0.477941	0.841176	0.747457	1194	tags=100%, list=52%, signal=48%	Cd80/Cd46
mmu05418	Fluid shear stress and atherosclerosis	11	0.339195	0.977638	0.490385	0.858173	0.76256	668	tags=45%, list=29%, signal=32%	Il1a/Il1b/Ccl12/Calm4/Tnf
mmu04915	Estrogen signaling pathway	15	0.307295	0.97957	0.494194	0.858174	0.76256	757	tags=53%, list=33%, signal=36%	Krt16/Gabbr2/Krt42/Tff1/Krt39/Calm4/Krt9/Krt17
mmu00900	Terpenoid backbone biosynthesis	4	0.476936	0.986472	0.495961	0.858174	0.76256	1206	tags=100%, list=52%, signal=48%	Idi2/Hmgcr/Idi1/Pdss1
mmu04380	Osteoclast differentiation	20	0.290282	0.986986	0.498744	0.858174	0.76256	496	tags=35%, list=22%, signal=28%	Il1a/Fcgr4/Sirpb1c/Sirpb1b/Il1b/Sirpb1a/Fcgr1
mmu04918	Thyroid hormone synthesis	7	-0.323908	-0.968676	0.504532	0.86331	0.767124	496	tags=71%, list=22%, signal=56%	Atp1b2/Tshr/Adcy1/Atp1b4/Alb
mmu04068	FoxO signaling pathway	11	0.335929	0.968226	0.509615	0.867191	0.770573	1211	tags=82%, list=53%, signal=39%	Il10/Il6/Ccnb1/Plk1/Ccnb2/Il7r/Mapk13/Plk4/Plk3
mmu04662	B cell receptor signaling pathway	9	0.360663	0.966611	0.523741	0.880122	0.782064	1475	tags=100%, list=64%, signal=36%	Blk/Cd22/Cd79b/Fcgr2b/Lilrb4a/Ifitm1/Blnk/Plcg2/Rac2
mmu04330	Notch signaling pathway	3	-0.46803	-0.958346	0.52451	0.880122	0.782064	1227	tags=100%, list=53%, signal=47%	Dtx3l/Rbpjl
mmu04611	Platelet activation	13	0.311332	0.942879	0.527926	0.880122	0.782064	441	tags=31%, list=19%, signal=25%	Pla2g4d/Pla2g4b/Pla2g4e/Pla2g4c
mmu05235	PD-L1 expression and PD-1 checkpoint pathway in cancer	8	0.371945	0.964624	0.530347	0.880122	0.782064	1258	tags=88%, list=55%, signal=40%	Pdcd1/Cd4/Zap70/Batf/Lck/Mapk13/Rasgrp1
mmu00561	Glycerolipid metabolism	4	0.465978	0.963806	0.531502	0.880122	0.782064	424	tags=50%, list=18%, signal=41%	Gk/Plpp4
mmu04973	Carbohydrate digestion and absorption	5	0.42537	0.947075	0.539413	0.882412	0.784098	428	tags=40%, list=19%, signal=33%	Tas1r2/Slc5a1
mmu04714	Thermogenesis	10	0.333603	0.926119	0.543539	0.882412	0.784098	22	tags=10%, list=1%, signal=10%	Nppb
mmu01522	Endocrine resistance	6	0.392065	0.937852	0.547085	0.882412	0.784098	472	tags=33%, list=21%, signal=27%	Abcb11/Cdkn2a
mmu00480	Glutathione metabolism	5	0.421419	0.938278	0.547141	0.882412	0.784098	1334	tags=100%, list=58%, signal=42%	Rrm2/Rrm1/Chac1/Ggct/Gstp3
mmu00910	Nitrogen metabolism	3	0.498043	0.933952	0.548822	0.882412	0.784098	1157	tags=100%, list=50%, signal=50%	Car12/Car13/Car2
mmu01240	Biosynthesis of cofactors	6	0.390679	0.934538	0.550075	0.882412	0.784098	1405	tags=100%, list=61%, signal=39%	Rgn/Dhfr/Mthfd2/Ggh/Rdh12/Pank1
mmu04950	Maturity onset diabetes of the young	3	0.488914	0.916834	0.558923	0.891959	0.792582	74	tags=33%, list=3%, signal=32%	Pax6
mmu04014	Ras signaling pathway	21	0.264894	0.912471	0.57875	0.909651	0.808303	542	tags=29%, list=24%, signal=22%	Fgf23/Pla2g4d/Pla2g4b/Pla2g4e/Pla2g4c/Calm4
mmu00350	Tyrosine metabolism	7	0.367756	0.915039	0.578869	0.909651	0.808303	1458	tags=100%, list=63%, signal=37%	Pnmt/Aox4/4930438A08Rik/Aox3/Aldh3b3/Adh7/Aldh3b2
mmu00982	Drug metabolism - cytochrome P450	7	0.367756	0.915039	0.578869	0.909651	0.808303	1458	tags=100%, list=63%, signal=37%	Gm4847/Aox4/Aox3/Aldh3b3/Gstp3/Adh7/Aldh3b2
mmu00531	Glycosaminoglycan degradation	2	-0.520435	-0.903679	0.584989	0.914602	0.812702	1106	tags=100%, list=48%, signal=52%	Hpse
mmu05165	Human papillomavirus infection	33	0.233027	0.897149	0.601874	0.935988	0.831705	518	tags=27%, list=23%, signal=21%	Col6a4/Oasl1/Isg15/Oasl2/Ccne1/Mx1/Ccne2/Wnt7a/Mx2
mmu04152	AMPK signaling pathway	5	-0.337832	-0.867547	0.605634	0.935988	0.831705	1527	tags=100%, list=66%, signal=34%	Hmgcr/Adipoq/Scd3/Lep
mmu03460	Fanconi anemia pathway	8	0.344813	0.894257	0.617052	0.935988	0.831705	1511	tags=100%, list=66%, signal=34%	Rmi2/Cenps/Brip1/Brca1/Rad51c/Fancm/Blm/Ube2t
mmu01521	EGFR tyrosine kinase inhibitor resistance	5	0.394087	0.877424	0.618238	0.935988	0.831705	432	tags=40%, list=19%, signal=33%	Nrg1/Il6
mmu05224	Breast cancer	10	0.315723	0.876482	0.620787	0.935988	0.831705	28	tags=10%, list=1%, signal=10%	Fgf23
mmu03430	Mismatch repair	5	0.393103	0.875233	0.622875	0.935988	0.831705	1078	tags=80%, list=47%, signal=43%	Exo1/Lig1/Pcna/Rfc4
mmu04810	Regulation of actin cytoskeleton	18	0.259367	0.865318	0.623888	0.935988	0.831705	117	tags=11%, list=5%, signal=11%	Fgf23/Myl7
mmu04210	Apoptosis	15	0.27289	0.869894	0.627097	0.935988	0.831705	668	tags=40%, list=29%, signal=29%	Bcl2a1b/Gzmb/Bcl2a1a/Birc5/Bcl2a1d/Tnf
mmu03440	Homologous recombination	7	0.353852	0.880443	0.627976	0.935988	0.831705	1244	tags=86%, list=54%, signal=40%	Brip1/Brca1/Rad51c/Bard1/Rad54b/Topbp1
mmu03420	Nucleotide excision repair	5	0.389203	0.86655	0.629057	0.935988	0.831705	1408	tags=100%, list=61%, signal=39%	Lig1/Pcna/Rfc4/Pole2/Rfc3
mmu04142	Lysosome	6	0.365854	0.875152	0.64275	0.942452	0.837449	1462	tags=100%, list=64%, signal=37%	Dnase2b/Ctse/Ap1m2/Hyal4/Ctss/Ctsc
mmu05200	Pathways in cancer	47	0.209497	0.87384	0.644394	0.942452	0.837449	637	tags=30%, list=28%, signal=22%	Fgf23/Il23a/Il12b/Csf3r/Ccne1/Ccne2/Il6/Cdkn2a/Wnt7a/Calm4/Il23r/Stat4/Birc5/Il2ra
mmu04966	Collecting duct acid secretion	2	-0.502609	-0.872726	0.646799	0.942452	0.837449	1147	tags=100%, list=50%, signal=50%	Atp6v1c2
mmu00630	Glyoxylate and dicarboxylate metabolism	1	-0.673186	-0.907665	0.65	0.942452	0.837449	754	tags=100%, list=33%, signal=67%
mmu03266	Virion - Herpesvirus	2	-0.499565	-0.867442	0.651214	0.942452	0.837449	1154	tags=100%, list=50%, signal=50%	Ide
mmu05014	Amyotrophic lateral sclerosis	11	0.292486	0.843013	0.656593	0.942452	0.837449	1480	tags=91%, list=64%, signal=33%	Ang2/Nrg1/Tnf/Tubb3/Mapk13/Nup43/Dnah11/Ndufa4/Tuba8/Nxt1
mmu04932	Non-alcoholic fatty liver disease	9	0.31539	0.845276	0.657554	0.942452	0.837449	668	tags=44%, list=29%, signal=32%	Il1a/Il6/Il1b/Tnf
mmu04020	Calcium signaling pathway	28	-0.165272	-0.878037	0.658683	0.942452	0.837449	839	tags=68%, list=36%, signal=44%	Plcg2/Tacr1/P2rx6/Atp2a1/Slc8a3/Ryr1/Pln/Pde1b/Tnnc2/Casq1/Ptger3/Fgfr3/Ryr3/Fgf18/Fgf9/Adcy1/P2rx2/Adra1d/Cacna1e
mmu04962	Vasopressin-regulated water reabsorption	4	-0.366314	-0.854457	0.663185	0.942452	0.837449	282	tags=50%, list=12%, signal=44%	Dync1i1/Aqp2
mmu00601	Glycosphingolipid biosynthesis - lacto and neolacto series	2	0.53087	0.865116	0.67031	0.942452	0.837449	1081	tags=100%, list=47%, signal=53%	Fut7/B3gnt5
mmu05010	Alzheimer disease	19	0.240061	0.812263	0.67298	0.942452	0.837449	871	tags=47%, list=38%, signal=30%	Il1a/Slc25a31/Il6/Il1b/Wnt7a/Calm4/Tnf/Tubb3/Ppif
mmu04934	Cushing syndrome	11	0.287975	0.830011	0.674451	0.942452	0.837449	499	tags=36%, list=22%, signal=29%	Ccne1/Ccne2/Cdkn2a/Wnt7a
mmu01100	Metabolic pathways	123	0.182475	0.886051	0.675955	0.942452	0.837449	464	tags=20%, list=20%, signal=16%	Acod1/Cyp2b9/Olah/Uox/Pla2g4d/Cyp2b13/Cyp2a4/Gm4847/Acot3/Atp12a/Tdh/Alox8/Pnmt/Rrm2/Pla2g4b/Gk/Dhrs9/Idi2/Sult2b1/Pla2g4e/Aox4/Pla2g4c/Acot5/Cers3
mmu00071	Fatty acid degradation	4	-0.36423	-0.849596	0.67624	0.942452	0.837449	1466	tags=75%, list=64%, signal=27%	Adh7/Cyp2u1/Acsl6
mmu02010	ABC transporters	7	0.332092	0.826302	0.68006	0.943506	0.838385	59	tags=14%, list=3%, signal=14%	Abcb11
mmu04390	Hippo signaling pathway	12	-0.221979	-0.830338	0.686792	0.947609	0.842031	389	tags=42%, list=17%, signal=35%	Serpine1/Ccn2/Bmp5/Fzd9/Gdf5
mmu00360	Phenylalanine metabolism	3	-0.407569	-0.834545	0.691176	0.947609	0.842031	1366	tags=100%, list=59%, signal=41%	Aldh3b3/Aldh3b2
mmu00604	Glycosphingolipid biosynthesis - ganglio series	1	-0.650152	-0.876609	0.695833	0.947609	0.842031	807	tags=100%, list=35%, signal=65%
mmu05225	Hepatocellular carcinoma	11	-0.227511	-0.823102	0.69708	0.947609	0.842031	1122	tags=82%, list=49%, signal=42%	E2f2/Tgfa/E2f1/Gstp3/Plcg2/Wnt2/Igf2/Gadd45g/Fzd9
mmu04971	Gastric acid secretion	7	-0.263757	-0.788788	0.712991	0.947609	0.842031	1198	tags=86%, list=52%, signal=41%	Hrh2/Car2/Atp1b2/Slc26a7/Adcy1/Atp1b4
mmu00190	Oxidative phosphorylation	5	0.362095	0.806194	0.715611	0.947609	0.842031	185	tags=20%, list=8%, signal=18%	Atp12a
mmu04742	Taste transduction	10	0.286049	0.794104	0.716292	0.947609	0.842031	558	tags=40%, list=24%, signal=30%	Tas1r2/Gabbr2/Htr1b/Scnn1g
mmu05020	Prion disease	18	0.23603	0.787457	0.716645	0.947609	0.842031	458	tags=28%, list=20%, signal=22%	Il1a/Slc25a31/C6/Il6/Il1b
mmu03450	Non-homologous end-joining	1	0.628422	0.841263	0.718391	0.947609	0.842031	856	tags=100%, list=37%, signal=63%	Fen1
mmu03015	mRNA surveillance pathway	1	-0.642764	-0.866648	0.720833	0.947609	0.842031	824	tags=100%, list=36%, signal=64%
mmu00230	Purine metabolism	13	-0.208041	-0.809462	0.724	0.947609	0.842031	71	tags=15%, list=3%, signal=15%	Gucy2f/Pde6b
mmu04977	Vitamin digestion and absorption	2	0.510892	0.83256	0.724954	0.947609	0.842031	387	tags=50%, list=17%, signal=42%	Rbp2
mmu04520	Adherens junction	1	-0.640591	-0.863718	0.725	0.947609	0.842031	829	tags=100%, list=36%, signal=64%
mmu00562	Inositol phosphate metabolism	1	-0.636245	-0.857858	0.729167	0.947609	0.842031	839	tags=100%, list=36%, signal=64%
mmu05210	Colorectal cancer	7	0.318202	0.79174	0.729167	0.947609	0.842031	619	tags=43%, list=27%, signal=31%	Areg/Ereg/Birc5
mmu04136	Autophagy - other	1	-0.634072	-0.854928	0.7375	0.949725	0.843911	844	tags=100%, list=37%, signal=63%
mmu00790	Folate biosynthesis	2	0.505217	0.823312	0.737705	0.949725	0.843911	1140	tags=100%, list=50%, signal=51%	Dhfr/Ggh
mmu03320	PPAR signaling pathway	10	0.277936	0.771583	0.742978	0.949725	0.843911	838	tags=50%, list=36%, signal=32%	Fabp7/Gk/Ucp1/Fabp5/Acaa1b
mmu04930	Type II diabetes mellitus	4	-0.339885	-0.79281	0.746736	0.949725	0.843911	777	tags=75%, list=34%, signal=50%	Adipoq/Kcnj11/Cacna1e
mmu04130	SNARE interactions in vesicular transport	2	0.503043	0.81977	0.748634	0.949725	0.843911	1145	tags=100%, list=50%, signal=50%	Stx19/Stx11
mmu04216	Ferroptosis	5	-0.300634	-0.772023	0.749296	0.949725	0.843911	594	tags=60%, list=26%, signal=45%	Sat2/Trf/Acsl6
mmu04215	Apoptosis - multiple species	2	0.501739	0.817644	0.754098	0.951895	0.845839	1148	tags=100%, list=50%, signal=50%	Birc5/Pmaip1
mmu05016	Huntington disease	8	0.29526	0.765744	0.764451	0.954516	0.848169	1417	tags=88%, list=62%, signal=34%	Slc25a31/Ucp1/Tubb3/Ppif/Dnah11/Ndufa4/Tuba8
mmu00750	Vitamin B6 metabolism	2	0.496522	0.809142	0.765027	0.954516	0.848169	1160	tags=100%, list=50%, signal=50%	Aox4/Aox3
mmu04740	Olfactory transduction	9	-0.223176	-0.741897	0.765472	0.954516	0.848169	158	tags=33%, list=7%, signal=31%	Slc24a4/Gng13/Olfr12
mmu05204	Chemical carcinogenesis - DNA adducts	3	0.413223	0.774895	0.771044	0.957587	0.850897	1352	tags=100%, list=59%, signal=41%	Cyp3a13/Gstp3/Ptgs2
mmu04080	Neuroactive ligand-receptor interaction	49	0.183862	0.770985	0.782902	0.96262	0.85537	126	tags=10%, list=5%, signal=10%	Fpr1/Nmu/Grm6/Adm2/Fpr3
mmu00513	Various types of N-glycan biosynthesis	1	0.605389	0.810428	0.783525	0.96262	0.85537	909	tags=100%, list=39%, signal=61%	B4galnt4
mmu04151	PI3K-Akt signaling pathway	37	0.187573	0.743722	0.784473	0.96262	0.85537	637	tags=27%, list=28%, signal=20%	Fgf23/Col6a4/Csf3r/Ccne1/Areg/Ccne2/Il6/Ereg/Chrm2/Il2ra
mmu04550	Signaling pathways regulating pluripotency of stem cells	9	0.273743	0.733656	0.801439	0.975654	0.866952	74	tags=11%, list=3%, signal=11%	Pax6
mmu00250	Alanine, aspartate and glutamate metabolism	1	0.592786	0.793556	0.804598	0.975654	0.866952	938	tags=100%, list=41%, signal=59%	4930438A08Rik
mmu00400	Phenylalanine, tyrosine and tryptophan biosynthesis	1	0.592786	0.793556	0.804598	0.975654	0.866952	938	tags=100%, list=41%, signal=59%	4930438A08Rik
mmu04022	cGMP-PKG signaling pathway	16	0.211133	0.682151	0.81178	0.980503	0.87126	22	tags=6%, list=1%, signal=6%	Nppb
mmu00620	Pyruvate metabolism	1	-0.588874	-0.793987	0.816667	0.980981	0.871685	948	tags=100%, list=41%, signal=59%
mmu00860	Porphyrin metabolism	1	-0.588005	-0.792815	0.81875	0.980981	0.871685	950	tags=100%, list=41%, signal=59%
mmu05017	Spinocerebellar ataxia	7	-0.236949	-0.708616	0.821752	0.980981	0.871685	771	tags=71%, list=33%, signal=48%	Atp2a1/Ryr1/Dab1/Grin3a/Rbpjl
mmu05222	Small cell lung cancer	9	0.261842	0.70176	0.831655	0.980981	0.871685	1477	tags=89%, list=64%, signal=32%	Ccne1/Ccne2/Cks2/E2f2/Traf1/E2f1/Ptgs2/Cks1b
mmu05022	Pathways of neurodegeneration - multiple diseases	21	0.199122	0.685908	0.835	0.980981	0.871685	871	tags=43%, list=38%, signal=27%	Il1a/Slc25a31/Il6/Il1b/Wnt7a/Calm4/Tnf/Tubb3/Ppif
mmu05215	Prostate cancer	9	0.26023	0.697441	0.835971	0.980981	0.871685	1334	tags=78%, list=58%, signal=33%	Ccne1/Ccne2/Tmprss2/E2f2/Tgfa/E2f1/Gstp3
mmu00120	Primary bile acid biosynthesis	2	0.465652	0.758836	0.836066	0.980981	0.871685	1231	tags=100%, list=53%, signal=47%	Cyp7b1/Acox2
mmu00280	Valine, leucine and isoleucine degradation	5	0.31565	0.702785	0.837713	0.980981	0.871685	1160	tags=80%, list=50%, signal=40%	Aox4/Acaa1b/4930438A08Rik/Aox3
mmu04725	Cholinergic synapse	6	-0.251307	-0.700125	0.840841	0.980981	0.871685	1726	tags=67%, list=75%, signal=17%	Pik3r5/Ache/Adcy1/Gng13
mmu05415	Diabetic cardiomyopathy	8	0.265475	0.688499	0.845376	0.981183	0.871864	1693	tags=100%, list=74%, signal=27%	Slc25a31/Ppif/Mapk13/Ndufa4/Rac2/Atp2a1/Pln/Cox6a2
mmu04728	Dopaminergic synapse	4	-0.30654	-0.715029	0.851175	0.981183	0.871864	420	tags=50%, list=18%, signal=41%	Ppp1r1b/Gng13
mmu04610	Complement and coagulation cascades	17	-0.157987	-0.713755	0.851528	0.981183	0.871864	1942	tags=100%, list=84%, signal=16%	Cfi/F7/F10/Vsig4/F5/Kng2/C3ar1/Masp1/C1qb/Itgax/Cfh/F3/Cd46/Serpine1/A2m/Fga
mmu04929	GnRH secretion	5	0.302207	0.672856	0.859351	0.981183	0.871864	215	tags=20%, list=9%, signal=18%	Gabbr2
mmu04066	HIF-1 signaling pathway	5	-0.269339	-0.691657	0.867606	0.981183	0.871864	934	tags=80%, list=41%, signal=48%	Egln3/Plcg2/Serpine1/Trf
mmu05132	Salmonella infection	16	0.190454	0.615341	0.868118	0.981183	0.871864	491	tags=25%, list=21%, signal=20%	Myl7/Il6/Il1b/Nlrp3
mmu00270	Cysteine and methionine metabolism	2	-0.407391	-0.707391	0.869757	0.981183	0.871864	1366	tags=100%, list=59%, signal=41%	Dnmt1
mmu04722	Neurotrophin signaling pathway	3	0.364071	0.682723	0.87037	0.981183	0.871864	1465	tags=100%, list=64%, signal=36%	Calm4/Mapk13/Plcg2
mmu00520	Amino sugar and nucleotide sugar metabolism	1	-0.554542	-0.747696	0.879167	0.981183	0.871864	1027	tags=100%, list=45%, signal=55%
mmu04976	Bile secretion	12	0.215306	0.633952	0.881954	0.981183	0.871864	59	tags=8%, list=3%, signal=8%	Abcb11
mmu04070	Phosphatidylinositol signaling system	2	0.433455	0.706368	0.883424	0.981183	0.871864	542	tags=50%, list=24%, signal=38%	Calm4
mmu00600	Sphingolipid metabolism	8	0.242894	0.629937	0.884393	0.981183	0.871864	1497	tags=88%, list=65%, signal=31%	Cers3/Sgpp2/Degs2/Sptlc3/Smpd3/Ugcg/B4galnt1
mmu05212	Pancreatic cancer	6	-0.236339	-0.658427	0.885886	0.981183	0.871864	1122	tags=83%, list=49%, signal=43%	E2f2/Tgfa/E2f1/Rac2/Gadd45g
mmu05223	Non-small cell lung cancer	6	-0.236485	-0.658833	0.885886	0.981183	0.871864	1122	tags=83%, list=49%, signal=43%	E2f2/Tgfa/E2f1/Plcg2/Gadd45g
mmu00380	Tryptophan metabolism	4	0.300732	0.622019	0.891761	0.981183	0.871864	1160	tags=75%, list=50%, signal=37%	Aox4/4930438A08Rik/Aox3
mmu05206	MicroRNAs in cancer	20	-0.14972	-0.709927	0.893204	0.981183	0.871864	175	tags=20%, list=8%, signal=19%	Ddit4/Mir23b/Mir27b/Mirlet7b
mmu04540	Gap junction	6	0.259305	0.620278	0.896861	0.981183	0.871864	823	tags=50%, list=36%, signal=32%	Htr2b/Cdk1/Tubb3
mmu01212	Fatty acid metabolism	6	0.258968	0.619473	0.898356	0.981183	0.871864	1010	tags=67%, list=44%, signal=38%	Elovl3/Acaa1b/Elovl4/Elovl7
mmu04960	Aldosterone-regulated sodium reabsorption	5	0.275942	0.614377	0.907264	0.983712	0.874112	951	tags=60%, list=41%, signal=35%	Scnn1g/Scnn1b/Sfn
mmu01524	Platinum drug resistance	7	0.238365	0.593093	0.910714	0.983712	0.874112	850	tags=57%, list=37%, signal=36%	Cdkn2a/Birc5/Top2a/Brca1
mmu05031	Amphetamine addiction	5	0.273474	0.608883	0.911901	0.983712	0.874112	542	tags=40%, list=24%, signal=31%	Arc/Calm4
mmu04916	Melanogenesis	5	0.271879	0.605331	0.913447	0.983712	0.874112	542	tags=40%, list=24%, signal=31%	Wnt7a/Calm4
mmu04917	Prolactin signaling pathway	1	0.52977	0.709197	0.91954	0.986448	0.876543	1083	tags=100%, list=47%, signal=53%	Mapk13
mmu04670	Leukocyte transendothelial migration	11	0.19973	0.575668	0.924451	0.986448	0.876543	117	tags=9%, list=5%, signal=9%	Myl7
mmu05214	Glioma	7	0.233631	0.581315	0.925595	0.986448	0.876543	1465	tags=86%, list=64%, signal=31%	Cdkn2a/Calm4/E2f2/Tgfa/E2f1/Plcg2
mmu04922	Glucagon signaling pathway	2	0.396948	0.646875	0.928962	0.986621	0.876697	542	tags=50%, list=24%, signal=38%	Calm4
mmu00770	Pantothenate and CoA biosynthesis	2	0.39	0.635552	0.934426	0.989015	0.878824	1405	tags=100%, list=61%, signal=39%	Vnn3/Pank1
mmu04720	Long-term potentiation	2	0.375569	0.612035	0.947177	0.989997	0.879697	542	tags=50%, list=24%, signal=38%	Calm4
mmu04150	mTOR signaling pathway	6	-0.216899	-0.604267	0.948949	0.989997	0.879697	1805	tags=50%, list=78%, signal=11%	Wnt2/Ddit4/Fzd9
mmu04144	Endocytosis	14	0.170514	0.529366	0.948953	0.989997	0.879697	870	tags=43%, list=38%, signal=27%	Cxcr2/Epn3/Il2ra/Pard6b/Il2rb/Ccr5
mmu04978	Mineral absorption	8	0.205393	0.532679	0.952312	0.989997	0.879697	428	tags=25%, list=19%, signal=20%	Slc26a9/Slc5a1
mmu05416	Viral myocarditis	12	0.175677	0.517266	0.953867	0.989997	0.879697	403	tags=17%, list=18%, signal=14%	Cd40lg/H2-Eb2
mmu01523	Antifolate resistance	9	0.204415	0.547853	0.956835	0.989997	0.879697	944	tags=56%, list=41%, signal=33%	Il6/Il1b/Tnf/Tyms/Dhfr
mmu04392	Hippo signaling pathway - multiple species	1	0.514559	0.688835	0.957854	0.989997	0.879697	1118	tags=100%, list=49%, signal=51%	Wwc1
mmu00760	Nicotinate and nicotinamide metabolism	4	0.263708	0.54544	0.962843	0.991825	0.881321	1696	tags=100%, list=74%, signal=26%	Aox4/Aox3/Sirt5/Nmrk2
mmu05012	Parkinson disease	11	-0.14928	-0.540073	0.978102	0.997389	0.886265	1961	tags=100%, list=85%, signal=15%	Calm4/Tubb3/Ppif/Gpr37/Ndufa4/Tuba8/Dusp1/Cox6a2/Ryr3/Slc39a5
mmu04120	Ubiquitin mediated proteolysis	4	0.250934	0.51902	0.980614	0.997389	0.886265	850	tags=50%, list=37%, signal=32%	Cdc20/Brca1
mmu04145	Phagosome	19	-0.114761	-0.538433	0.985714	0.997389	0.886265	2041	tags=100%, list=89%, signal=11%	H2-Eb2/Fcgr1/Clec7a/Tubb3/Msr1/H2-Q6/Fcgr2b/Atp6v1c2/Ctss/Tap1/Mrc1/Tuba8/Fcgr3/Thbs1/Comp/H2-M5/Dync1i1/Marco
mmu05219	Bladder cancer	5	0.207662	0.462354	0.98609	0.997389	0.886265	1825	tags=100%, list=79%, signal=21%	Cdkn2a/E2f2/E2f1/Thbs1/Fgfr3
mmu04924	Renin secretion	3	0.266638	0.500011	0.989899	0.997389	0.886265	1689	tags=100%, list=73%, signal=27%	Calm4/Pde1b/Edn3
mmu00983	Drug metabolism - other enzymes	5	0.191583	0.426554	0.990726	0.997389	0.886265	352	tags=20%, list=15%, signal=17%	Rrm2
mmu05205	Proteoglycans in cancer	12	0.144337	0.42499	0.994573	0.997389	0.886265	1760	tags=92%, list=76%, signal=22%	Il12b/Wnt7a/Tnf/Mapk13/Hpse/Plcg2/Hspb2/Thbs1/Ank1/Wnt2/Igf2
mmu04926	Relaxin signaling pathway	6	-0.167247	-0.465941	0.996997	0.997389	0.886265	1919	tags=33%, list=83%, signal=6%	Adcy1/Gng13
mmu05220	Chronic myeloid leukemia	4	-0.204961	-0.478088	0.997389	0.997389	0.886265	1832	tags=75%, list=80%, signal=15%	E2f2/E2f1/Gadd45g

## Sheet: Supplementary Table 7
7.H.score and clinical data of CAT samples
CAT	H-score	Histology	FIGO	early or advanced	vascular invasion	lymphatic metastasis	parametried	nerve invasion
CAT001	75	Squamous	IB2	early	NO	NO	YES	NO
CAT003	200	Squamous	IB2	early	YES	NO	NO	NO
CAT005	35	Squamous	IIA2	advanced	NO	NO	NO	NO
CAT007	10	Squamous	IIA2	advanced	N.A.	N.A.	N.A.	N.A.
CAT012	0	Squamous	IIA2	advanced	YES	NO	NO	NO
CAT015	0	Adeno	IV	advanced	NO	NO	NO	NO
CAT018	92.5	Squamous	N.A.	N.A.	N.A.	N.A.	N.A.	N.A.
CAT020	93.75	Squamous	IIA2	advanced	NO	NO	N.A.	N.A.
CAT021	125	Squamous	IIA1	advanced	YES	YES	NO	YES
CAT022	45	Squamous	IIA2	advanced	YES	YES	NO	NO
CAT023	15	Squamous	IIA1	advanced	NO	NO	NO	NO
CAT025	51.25	Squamous	IIA1	advanced	NO	YES	NO	NO
CAT026	100	Adeno	IV	advanced	N.A.	N.A.	N.A.	N.A.
CAT028	45	Squamous	IIA1	advanced	NO	NO	NO	NO
CAT029	2.5	Squamous	IB2	early	NO	NO	NO	NO
CAT030	13.75	Squamous	IB2	early	NO	YES	NO	NO
CAT031	53.75	Squamous	IB1	early	NO	NO	NO	NO
CAT038	40	Squamous	IIA1	advanced	YES	NO	NO	NO
CAT039	20	Squamous	IB2	early	NO	NO	NO	NO
CAT040	10	Squamous	IB2	early	YES	NO	NO	YES
CAT042	22.5	Adeno	IB1	early	NO	NO	NO	NO
CAT043	36.6667	Squamous	IIA1	advanced	NO	NO	NO	NO
CAT044	22.5	Squamous	IB3	advanced	NO	NO	NO	NO
CAT045	70	Squamous	IIA1	advanced	YES	NO	NO	NO
CAT046	186.667	Squamous	IIA2	advanced	YES	NO	NO	NO
CAT047	117.5	Squamous	IIA1	advanced	YES	NO	NO	NO
CAT051	63.3333	Squamous	IIA2	advanced	NO	YES	NO	NO
CAT054	110	Squamous	IIIC1	advanced	NO	YES	NO	NO
CAT061	100	Squamous	IIA2	advanced	NO	NO	NO	NO
CAT064	0	Squamous	IIB	advanced	NO	YES	NO	NO
CAT067	250	Squamous	IIIC(P)	advanced	YES	YES	NO	NO
CAT068	190	Squamous	IB2	early	YES	NO	NO	NO
CAT069	36.6667	Squamous	IIA2	advanced	NO	NO	NO	NO
CAT070	160	Squamous	IIA1	advanced	NO	YES	NO	NO
CAT073	180	Squamous	IIA2	advanced	NO	YES	YES	N.A.
CAT074	147.5	Squamous	IIA2	advanced	YES	YES	NO	NO
CAT078	21.25	Squamous	IIA2	advanced	NO	NO	NO	NO
CAT079	112.5	Squamous	IIB	advanced	NO	NO	NO	NO
CAT082	200	Squamous	IIA1	advanced	YES	NO	NO	NO
CAT088	0	Squamous	IIIC	advanced	YES	YES	NO	NO
CAT089	78.75	Squamous	IIA1	advanced	NO	NO	NO	NO
CAT090	27.5	Squamous	IIA2	advanced	NO	NO	NO	NO
CAT091	131.667	Squamous	IIA1	advanced	YES	NO	NO	NO
CAT092	100	Squamous	IB1	early	NO	NO	NO	NO
CAT093	40	Squamous	IB2	early	NO	NO	NO	NO
CAT095	53.3333	Squamous	IIB	advanced	NO	NO	NO	NO
CAT096	155	Adeno	IIA2	advanced	N.A.	N.A.	N.A.	N.A.
CAT097	125	Squamous	IB3	advanced	NO	NO	NO	NO
CAT099	91.25	Squamous	IIIC(P)	advanced	YES	YES	YES	N.A.
CAT104	196.25	Squamous	IIIC1	advanced	NO	YES	NO	NO
CAT105	158.75	Squamous	IIA2	advanced	YES	NO	NO	NO
CAT106	101.25	Squamous	IIA2	advanced	NO	NO	NO	NO
CAT110	125	Squamous	IIIC2	advanced	YES	YES	NO	NO
CAT114	13.3333	Adeno	IIIC(P)	advanced	YES	YES	NO	NO
CAT116	50	Squamous	IB2	early	NO	NO	NO	NO
CAT119	126.667	Squamous	IIA2	advanced	NO	NO	NO	NO
CAT122	153.333	Squamous	IB3	advanced	YES	NO	NO	NO
CAT123	190	Squamous	IIB	advanced	NO	NO	NO	N.A.
CAT128	5	Squamous	IIIC1	advanced	NO	NO	NO	N.A.
CAT139	13.3333	Squamous	IIA2	advanced	NO	NO	YES	N.A.
CAT140	200	Squamous	IB3	advanced	YES	NO	NO	N.A.
CAT144	43.3333	Adeno	IB3	advanced	NO	NO	NO	N.A.
CAT145	112.5	Squamous	IIIC1	advanced	NO	YES	NO	N.A.
CAT146	0	Squamous	IIA2	advanced	NO	NO	NO	N.A.
CAT148	123.75	Squamous	IIA2	advanced	NO	YES	NO	N.A.
CAT149	200	Squamous	IIIC1	advanced	YES	YES	NO	N.A.
CAT151	70	Adeno	IB3	advanced	NO	NO	NO	N.A.
CAT153	23.3333	Squamous	IIB	advanced	NO	NO	NO	N.A.
CAT155	47.5	Squamous	IIA1	advanced	YES	NO	NO	N.A.
CAT162	71.25	Squamous	IB1	early	YES	YES	NO	N.A.
CAT163	26.6667	Squamous	IIB	advanced	NO	NO	NO	NO
CAT165	0	Squamous	IIIA	advanced	NO	NO	NO	N.A.
CAT166	43.75	Squamous	IIA1	advanced	YES	NO	NO	N.A.
CAT169	100	Squamous	IIB	advanced	NO	NO	NO	N.A.
CAT173	145	Squamous	IIA2	advanced	NO	YES	NO	N.A.
CAT174	40	Squamous	IB2	early	NO	NO	NO	N.A.
CAT176	188.333	Squamous	IIIC1	advanced	NO	YES	NO	NO
CAT177	10	Squamous	IIB	advanced	NO	NO	NO	N.A.
CAT178	36.6667	Squamous	IIIC2	advanced	YES	YES	N.A.	YES
CAT179	35	Squamous	IIIC1(P)	advanced	NO	YES	N.A.	NO
CAT180	35	Squamous	IIA1	advanced	NO	NO	NO	NO
CAT183	45	Squamous	IIB	advanced	YES	NO	NO	NO
CAT184	82.5	Squamous	IIA2	advanced	NO	YES	NO	NO
CAT188	150	Squamous	IIIC2(P)	advanced	YES	YES	NO	NO
CAT197	210	Squamous	IV	advanced	YES	YES	NO	YES
CAT198	5	Squamous	IIIC1(P)	advanced	NO	YES	YES	YES
CAT201	0	Adeno	IIA2	advanced	YES	NO	NO	NO
CAT205	0	Adeno	IB3	advanced	NO	NO	NO	NO
CAT206	0	Squamous	IIA2	advanced	YES	NO	NO	YES
CAT207	35	Squamous	IB2	early	YES	NO	NO	YES
CAT209	0	Squamous	IB3	advanced	NO	NO	NO	NO
CAT218	160	Squamous	IIB	advanced	NO	NO	YES	NO
CAT223	108.75	Squamous	IB1	early	YES	NO	NO	NO
CAT224	142.5	Squamous	IIIC1(P)	advanced	YES	YES	NO	NO
CAT232	112.5	Squamous	IIA2	advanced	NO	NO	NO	NO
CAT234	40	Squamous	IIB	advanced	YES	NO	NO	NO
CAT236	0	Squamous	IIB	advanced	YES	NO	NO	YES
CAT243	117.5	Squamous	IIIC1(P)	advanced	YES	YES	NO	NO
CAT244	152.5	Squamous	IB3	advanced	N.A.	NO	N.A.	N.A.
CAT253	40	Squamous	IB1	early	NO	NO	NO	NO
CAT265	102.5	Squamous	IIIC	advanced	YES	YES	NO	NO
CAT266	52.5	Squamous	IIA1	advanced	YES	NO	NO	NO
CAT267	127.5	Squamous	IB3	advanced	YES	NO	NO	NO
CAT268	0	Squamous	IIA1	advanced	YES	NO	NO	NO
CAT293	160	Squamous	IIIC1(r)	advanced	YES	YES	NO	NO
CAT295	183.333	Squamous	IIIC1(P)	advanced	YES	YES	NO	NO
CAT301	0	Adeno	IIIC1	advanced	NO	YES	YES	NO
CAT306	143.75	Squamous	IB3	advanced	YES	NO	NO	NO

## Sheet: Supplementary Table 8
8.Correlationship of H.score and clinical data of CAT samples
clincal features		average H score	P value
Histology	Squamous	84.7832	0.0415585
	Adeno	40.4167
Stage	I	75.372	0.902385
	II	73.6265	0.101544
	III	101.098	0.964703
	IV	103.333
early or advanced	early	63.0882	0.23607
	advanced	83.8657
Vascular invasion	NO	63.2274	0.00310362
	YES	101.648
lymphatic metastasis	NO	67.3988	0.00375818
	YES	106.985
parametrial extention	NO	80.7841	0.82479
	YES	74.9405
nerve invasion	NO	81.8836	0.239353
	YES	52.7083

## Sheet: Supplementary Table 9
9.Pan-cancers correlationship of HK1 and S100A8/A9 from TCGA database
TCGA cancer name	p-value	R
ACC	0.083	0.2
BLCA	3.9e-06	0.23
BRCA	9.3e-05	-0.12
CESC	2.8e-11	0.37
CHOL	0.0036	0.47
COAD	3.4e-07	0.3
DLBC	0.026	0.32
ESCA	1e-07	0.41
GBM	0.068	0.14
HNSC	0.0025	-0.13
KICH	0.0014	0.38
KIRC	2.9e-09	0.26
KIPR	0.00019	0.22
LAML	6.5e-09	0.42
LGG	0.074	0.079
LIHC	0.0012	0.17
LUAD	0.22	0.056
LUSC	0.88	-0.0067
MESO	0.25	0.13
OV	0.028	0.11
PAAD	4.9e-05	0.3
PCRG	0.0049	0.21
PRAD	4.4e-15	0.34
READ	0.00015	0.39
SARC	0.3	0.064
DKCM	0.6	0.024
STAD	0.00099	0.16
TGCT	0.14	0.13
THCA	5.6e-05	-0.18
THYM	0.023	0.21
UCEC	0.09	0.13
UCS	0.17	0.18
UVM	0.0031	0.33

## Sheet: Supplementary Table 10
9.Pan-cancers correlationship of SPHK1 and S100A8/A9 from TCGA database
TCGA cancer name	p-value	R
ACC	8.9e-08	0.56
BLCA	3.9e-10	0.3
BRCA	5.4e-12	0.21
CESC	0.22	0.07
CHOL	0.19	0.22
COAD	0	0.49
DLBC	0.0011	0.46
ESCA	8e-08	0.39
GBM	0.0034	0.23
HNSC	7.3e-08	-0.23
KICH	1.2e-05	0.51
KIRC	0.0013	0.14
KIPR	0.31	−0.06
LAML	0.012	0.19
LGG	2.2e-16	0.35
LIHC	5e-09	0.3
LUAD	3.7e-08	0.25
LUSC	0.033	0.097
MESO	0.0032	0.31
OV	9.7e-05	0.19
PAAD	4.3e-08	0.4
PCRG	5.8e-07	0.36
PRAD	0	0.37
READ	2.9e-06	0.47
SARC	0.0003	0.22
DKCM	0.012	0.12
STAD	8.5e-06	0.22
TGCT	0.003	0.25
THCA	0	0.39
THYM	0.042	−0.19
UCEC	0.18	0.1
UCS	0.11	0.22
UVM	0.0058	0.31

[truncated: 11 more sheets: Supplementary Table 11, Supplementary Table 12, Supplementary Table 13, Supplementary Table 14, Supplementary Table 15, Supplementary Table 16, Supplementary Table 17, Supplementary Table 18, Supplementary Table 19, Supplementary Table 20, Supplementary Table 21]
